# Supplementary material for: Histidine-specific bioconjugation via visible-light-promoted thioacetal activation
Source: Chem Sci. 2022 Jun 27;13(28):8289–96. doi: 10.1039/d2sc02353a (PMC9297702; doi:10.1039/d2sc02353a)
Supplement: SC-013-D2SC02353A-s001 [file SC-013-D2SC02353A-s001.xlsx]

## Sheet: Table S2
Peptides modified by TA4 from BSA
Confidence	Sequence	Modifications	# PSMs	# Missed Cleavages	Theo. MH+ [Da]	XCorr (by Search Engine): Sequest HT
High	VHKECCHGDLLECADDRADLAK	3xCarbamidomethyl [C5; C6; C13]; 1xTA6-5 [H]	2	2	2717.2	2.33
High	VHKECCHGDLLECADDRADLAK	3xCarbamidomethyl [C5; C6; C13]; 1xTA2-2 [H]	2	2	2791.22	2.17
High	LVTDLTKVHKECCHGDLLECADDR	3xCarbamidomethyl [C12; C13; C20]; 1xTA2-1 [H9]	1	2	3102.42	2.64
High	SHCIAEVEKDAIPENLPPLTADFAEDKDVCK	2xCarbamidomethyl [C3; C30]; 1xTA6-5 [H2]	1	2	3616.71	2.6
High	HPEYAVSVLLR	1xTA2-3 [H1]	1	0	1427.77	3.06

## Sheet: Table S3
Peptides modified by TA8 from CA
Confidence	Sequence	Modifications	# PSMs	Master Protein Accessions	# Missed Cleavages	Theo. MH+ [Da]	XCorr (by Search Engine): Sequest HT
High	[R].MVNNGHSFNVEYDDSQDK.[A]	1xTA6_5 [H6]	8	P00921; F1N0H3	0	2203.91	5.4
High	[R].LVQFHFHWGSSDDQGSEHTVDRK.[K]	1xTA2-PEG2-2 [H7]; 1xTA2-PEG2-3 [H5]	1	P00921; F1N0H3	1	3167.44	2.69
High	[R].MVNNGHSFNVEYDDSQDK.[A]	1xTA2-PEG2-2 [H6]	1	P00921; F1N0H3	0	2277.93	2.86
High	[K].YAAELHLVHWNTK.[Y]	1xTA2-PEG2-2 [H6]	1	P00921; F1N0H3	0	1760.87	2.83
High	[K].KYAAELHLVHWNTKYGDFGTAAQQPDGLAVVGVFLK.[VG]	1xTA2-PEG2-1 [H7]; 1xTA2-PEG2-3 [H10]	1	P00921; F1N0H3	2	4570.34	3.24
High	[R].LVQFHFHWGSSDDQGSEHTVDR.[K]	1xTA2-PEG2-1 [H5]	1	P00921; F1N0H3	0	2934.32	2.22
High	[K].AVVQDPALKPLALVYGEATSRRMVNNGHSFNVEYDDSQDK.[A]	1xOxidation [M23]	4	P00921	2	4450.17	4.49
High	[R].RMVNNGHSFNVEYDDSQDK.[A]	1xOxidation [M2]; 1xTA6_5 [H7]	2	P00921	1	2376.01	3.21
High	[R].RMVNNGHSFNVEYDDSQDKAVLK.[D]	1xOxidation [M2]	4	P00921	2	2682.26	7.44
High	[R].RMVNNGHSFNVEYDDSQDK.[A]	1xOxidation [M2]	6	P00921	1	2270.97	6
High	[R].TLNFNAEGEPELLMLANWRPAQPLKNR.[Q]	1xOxidation [M14]	1	P00921; F1N0H3	1	3138.62	5
High	[R].TLNFNAEGEPELLMLANWRPAQPLK.[N]	1xOxidation [M14]	5	P00921; F1N0H3	0	2868.47	6.54
High	[K].EPISVSSQQMLK.[F]	1xOxidation [M10]	54	P00921; F1N0H3	0	1362.69	3.06
High	[K].EPISVSSQQMLKFR.[T]	1xOxidation [M10]	2	P00921; F1N0H3	1	1665.86	4.27
High	[R].MVNNGHSFNVEYDDSQDK.[A]	1xOxidation [M1]; 1xTA6_5 [H6]	1	P00921; F1N0H3	0	2219.91	4.06
High	[R].MVNNGHSFNVEYDDSQDKAVLK.[D]	1xOxidation [M1]	10	P00921; F1N0H3	1	2526.16	8.53
High	[R].MVNNGHSFNVEYDDSQDKAVLKDGPLTGTYR.[L]	1xOxidation [M1]	1	P00921; F1N0H3	2	3486.62	5.95
High	[R].MVNNGHSFNVEYDDSQDK.[A]	1xOxidation [M1]	25	P00921; F1N0H3	0	2114.87	6.7
High	[-].MSHHWGYGKHNGPEHWHK.[D]	1xOxidation [M1]	1	P00921; F1N0H3	1	2240.99	3.68
High	[-].MSHHWGYGKHNGPEHWHK.[D]	1xMet-loss+Acetyl [N-Term]	2	P00921; F1N0H3	1	2135.97	5.33
High	[-].MSHHWGYGK.[H]	1xMet-loss+Acetyl [N-Term]	26	P00921; F1N0H3	0	1013.46	3.32
High	[-].MSHHWGYGK.[H]	1xMet-loss [N-Term]	7	P00921; F1N0H3	0	971.448	3.6
High	[-].MSHHWGYGK.[H]	1xAcetyl [N-Term]	1	P00921; F1N0H3	0	1144.5	2.56

## Sheet: Table S4
Lable-free quantification of TA8 labeled proteins in 80 mM Versus 10 mM from MCF7 cells
UNIPROT	SYMBOL	Description	logFC	P-Value
A0A0B4J2D5	GATD3B	Glutamine amidotransferase-like class 1 domain-containing protein 3B	0.88156	0.00103883
A0A1B0GUS4	UBE2L5	Ubiquitin-conjugating enzyme E2 L5	-1.23101	0.0223002
A0AVT1	UBA6	Ubiquitin-like modifier-activating enzyme 6	0.391626	0.0231492
A0FGR8	ESYT2	Extended synaptotagmin-2	0.385314	0.0642153
A0MZ66	SHTN1	Shootin-1	0.24161	0.570733
A5YKK6	CNOT1	CCR4-NOT transcription complex subunit 1	-0.116752	0.856615
A6NDG6	PGP	Glycerol-3-phosphate phosphatase	0.441809	0.00755677
B5ME19	EIF3CL	Eukaryotic translation initiation factor 3 subunit C-like protein	-0.245534	0.384421
C9JL84	HHLA1	HERV-H LTR-associating protein 1	-1.38111	0.00213688
E9PRG8	C11orf98	Uncharacterized protein C11orf98	-0.777612	0.011126
O00148	DDX39A	ATP-dependent RNA helicase DDX39A	0.593709	0.038465
O00154	ACOT7	Cytosolic acyl coenzyme A thioester hydrolase	-0.00820184	0.973151
O00159	MYO1C	Unconventional myosin-Ic	0.435957	0.172653
O00170	AIP	AH receptor-interacting protein	-0.219402	0.226906
O00203	AP3B1	AP-3 complex subunit beta-1	0.0107061	0.962216
O00204	SULT2B1	Sulfotransferase 2B1	0.294142	0.48927
O00231	PSMD11	26S proteasome non-ATPase regulatory subunit 11	-1.26232	0.000216706
O00232	PSMD12	26S proteasome non-ATPase regulatory subunit 12	0.218726	0.560853
O00233	PSMD9	26S proteasome non-ATPase regulatory subunit 9	0.850745	0.026775
O00264	PGRMC1	Membrane-associated progesterone receptor component 1	-0.225177	0.530729
O00299	CLIC1	Chloride intracellular channel protein 1	0.134098	0.323814
O00303	EIF3F	Eukaryotic translation initiation factor 3 subunit F	0.19891	0.648263
O00330	PDHX	Pyruvate dehydrogenase protein X component	0.405587	0.0839732
O00410	IPO5	Importin-5	0.222788	0.124801
O00479	HMGN4	High mobility group nucleosome-binding domain-containing protein 4	-0.108411	0.818689
O00483	NDUFA4	Cytochrome c oxidase subunit NDUFA4	-0.308311	0.791329
O00487	PSMD14	26S proteasome non-ATPase regulatory subunit 14	-0.293793	0.0426858
O00505	KPNA3	Importin subunit alpha-4	0.732054	0.163117
O00541	PES1	Pescadillo homolog	-0.607756	0.251588
O00571	DDX3X	ATP-dependent RNA helicase DDX3X	-0.292155	0.12686
O00743	PPP6C	Serine/threonine-protein phosphatase 6 catalytic subunit	0.341597	0.111719
O00757	FBP2	Fructose-1	0.174569	0.345106
O00764	PDXK	Pyridoxal kinase	0.0497163	0.870457
O14653	GOSR2	Golgi SNAP receptor complex member 2	-0.559593	0.0456895
O14683	TP53I11	Tumor protein p53-inducible protein 11	0.0818784	0.728615
O14735	CDIPT	CDP-diacylglycerol--inositol 3-phosphatidyltransferase	0.00721667	0.962464
O14737	PDCD5	Programmed cell death protein 5	-0.831509	0.0482826
O14744	PRMT5	Protein arginine N-methyltransferase 5	0.187877	0.253257
O14745	SLC9A3R1	Na(+)/H(+) exchange regulatory cofactor NHE-RF1	0.0146899	0.927932
O14787	TNPO2	Transportin-2	0.282659	0.10163
O14818	PSMA7	Proteasome subunit alpha type-7	-0.414769	0.0912735
O14828	SCAMP3	Secretory carrier-associated membrane protein 3	2.2065	0.00245203
O14879	IFIT3	Interferon-induced protein with tetratricopeptide repeats 3	0.300701	0.107455
O14908	GIPC1	PDZ domain-containing protein GIPC1	0.950744	0.0318712
O14933	UBE2L6	Ubiquitin/ISG15-conjugating enzyme E2 L6	-0.215495	0.371575
O14949	UQCRQ	Cytochrome b-c1 complex subunit 8	-0.459311	0.374059
O14950	MYL12B	Myosin regulatory light chain 12B	0.0380035	0.910012
O14950	MYL12B	Myosin regulatory light chain 12B	0.0380035	0.910012
O14964	HGS	Hepatocyte growth factor-regulated tyrosine kinase substrate	-0.000408037	0.998193
O14979	HNRNPDL	Heterogeneous nuclear ribonucleoprotein D-like	0.0458175	0.832744
O14980	XPO1	Exportin-1	0.171151	0.366148
O15020	SPTBN2	Spectrin beta chain	1.36953	0.0311803
O15027	SEC16A	Protein transport protein Sec16A	0.723943	0.17159
O15042	U2SURP	U2 snRNP-associated SURP motif-containing protein	0.493646	0.264474
O15067	PFAS	Phosphoribosylformylglycinamidine synthase	1.37133	0.000121605
O15126	SCAMP1	Secretory carrier-associated membrane protein 1	0.138426	0.706448
O15127	SCAMP2	Secretory carrier-associated membrane protein 2	-0.290557	0.239577
O15131	KPNA5	Importin subunit alpha-6	-0.416099	0.24022
O15143	ARPC1B	Actin-related protein 2/3 complex subunit 1B	-0.146378	0.452812
O15144	ARPC2	Actin-related protein 2/3 complex subunit 2	-0.315091	0.0668179
O15145	ARPC3	Actin-related protein 2/3 complex subunit 3	0.102368	0.634221
O15160	POLR1C	DNA-directed RNA polymerases I and III subunit RPAC1	0.275442	0.783138
O15173	PGRMC2	Membrane-associated progesterone receptor component 2	1.02084	0.0217988
O15258	RER1	Protein RER1	-0.0980504	0.6266
O15260	SURF4	Surfeit locus protein 4	0.0590642	0.832292
O15264	MAPK13	Mitogen-activated protein kinase 13	-0.522214	0.312843
O15269	SPTLC1	Serine palmitoyltransferase 1	0.812449	0.479497
O15270	SPTLC2	Serine palmitoyltransferase 2	0.551432	0.127185
O15294	OGT	UDP-N-acetylglucosamine--peptide N-acetylglucosaminyltransferase 110 kDa subunit	0.0353058	0.869939
O15305	PMM2	Phosphomannomutase 2	-0.0786403	0.889564
O15321	TM9SF1	Transmembrane 9 superfamily member 1	-0.390868	0.112048
O15347	HMGB3	High mobility group protein B3	0.0499732	0.785494
O15355	PPM1G	Protein phosphatase 1G	-0.065315	0.790967
O15371	EIF3D	Eukaryotic translation initiation factor 3 subunit D	-0.374518	0.079434
O15372	EIF3H	Eukaryotic translation initiation factor 3 subunit H	0.497611	0.0532887
O15498	YKT6	Synaptobrevin homolog YKT6	-1.37675	0.013144
O15511	ARPC5	Actin-related protein 2/3 complex subunit 5	-0.319876	0.1098
O15533	TAPBP	Tapasin	0.503174	0.716335
O15551	CLDN3	Claudin-3	0.737896	0.0296357
O43143	DHX15	Pre-mRNA-splicing factor ATP-dependent RNA helicase DHX15	-0.171374	0.263742
O43172	PRPF4	U4/U6 small nuclear ribonucleoprotein Prp4	-0.153682	0.63945
O43175	PHGDH	D-3-phosphoglycerate dehydrogenase	0.360465	0.0214413
O43242	PSMD3	26S proteasome non-ATPase regulatory subunit 3	-0.325218	0.170449
O43252	PAPSS1	Bifunctional 3'-phosphoadenosine 5'-phosphosulfate synthase 1	1.136	0.290905
O43264	ZW10	Centromere/kinetochore protein zw10 homolog	-0.986708	0.054532
O43290	SART1	U4/U6.U5 tri-snRNP-associated protein 1	-0.075264	0.725007
O43291	SPINT2	Kunitz-type protease inhibitor 2	-0.0646827	0.686816
O43324	EEF1E1	Eukaryotic translation elongation factor 1 epsilon-1	0.199744	0.450192
O43390	HNRNPR	Heterogeneous nuclear ribonucleoprotein R	-0.418147	0.036552
O43395	PRPF3	U4/U6 small nuclear ribonucleoprotein Prp3	-0.10841	0.846995
O43396	TXNL1	Thioredoxin-like protein 1	-0.6378	0.0387096
O43399	TPD52L2	Tumor protein D54	0.0753909	0.661818
O43402	EMC8	ER membrane protein complex subunit 8	-0.818556	0.00475266
O43447	PPIH	Peptidyl-prolyl cis-trans isomerase H	0.0202654	0.956888
O43488	AKR7A2	Aflatoxin B1 aldehyde reductase member 2	-0.0969418	0.64148
O43583	DENR	Density-regulated protein	-0.0781485	0.783857
O43592	XPOT	Exportin-T	0.849614	0.0154958
O43598	DNPH1	2'-deoxynucleoside 5'-phosphate N-hydrolase 1	0.22844	0.376256
O43660	PLRG1	Pleiotropic regulator 1	-0.621402	0.0547346
O43670	ZNF207	BUB3-interacting and GLEBS motif-containing protein ZNF207	-0.475095	0.127637
O43681	GET3	ATPase GET3	0.211868	0.162056
O43684	BUB3	Mitotic checkpoint protein BUB3	0.128149	0.499461
O43707	ACTN4	Alpha-actinin-4	0.166021	0.211627
O43747	AP1G1	AP-1 complex subunit gamma-1	0.000351794	0.998681
O43760	SYNGR2	Synaptogyrin-2	0.300175	0.104561
O43776	NARS1	Asparagine--tRNA ligase	-0.272732	0.400118
O43809	NUDT21	Cleavage and polyadenylation specificity factor subunit 5	-0.215222	0.225034
O43813	LANCL1	Glutathione S-transferase LANCL1	-0.206668	0.34809
O43837	IDH3B	Isocitrate dehydrogenase [NAD] subunit beta	-0.251324	0.156595
O43847	NRDC	Nardilysin	-0.0669435	0.8479
O43865	AHCYL1	S-adenosylhomocysteine hydrolase-like protein 1	0.577833	0.473577
O60256	PRPSAP2	Phosphoribosyl pyrophosphate synthase-associated protein 2	0.641022	0.225263
O60264	SMARCA5	SWI/SNF-related matrix-associated actin-dependent regulator of chromatin subfamily A member 5	-0.743051	0.0100358
O60313	OPA1	Dynamin-like 120 kDa protein	0.162422	0.763541
O60341	KDM1A	Lysine-specific histone demethylase 1A	0.727612	0.397414
O60493	SNX3	Sorting nexin-3	-0.489042	0.00922659
O60506	SYNCRIP	Heterogeneous nuclear ribonucleoprotein Q	-0.272403	0.0855497
O60568	PLOD3	Multifunctional procollagen lysine hydroxylase and glycosyltransferase LH3	-0.143478	0.629252
O60610	DIAPH1	Protein diaphanous homolog 1	-0.378355	0.275658
O60664	PLIN3	Perilipin-3	0.914039	0.0220848
O60701	UGDH	UDP-glucose 6-dehydrogenase	0.117888	0.380243
O60716	CTNND1	Catenin delta-1	0.256426	0.577186
O60749	SNX2	Sorting nexin-2	0.59056	0.160038
O60763	USO1	General vesicular transport factor p115	0.165981	0.74185
O60783	MRPS14	28S ribosomal protein S14	-0.568688	0.120448
O60831	PRAF2	PRA1 family protein 2	1.03562	0.0969429
O60832	DKC1	H/ACA ribonucleoprotein complex subunit DKC1	-2.74674	0.0168808
O60841	EIF5B	Eukaryotic translation initiation factor 5B	-0.326712	0.129223
O60869	EDF1	Endothelial differentiation-related factor 1	-0.503128	0.0435662
O60884	DNAJA2	DnaJ homolog subfamily A member 2	0.187301	0.391362
O60888	CUTA	Protein CutA	-0.0918215	0.734409
O60925	PFDN1	Prefoldin subunit 1	-0.673968	0.115238
O75083	WDR1	WD repeat-containing protein 1	0.366188	0.0446859
O75131	CPNE3	Copine-3	0.350436	0.319191
O75153	CLUH	Clustered mitochondria protein homolog	-0.09511	0.634311
O75223	GGCT	Gamma-glutamylcyclotransferase	-1.16684	0.00399338
O75251	NDUFS7	NADH dehydrogenase [ubiquinone] iron-sulfur protein 7	-0.0770714	0.652332
O75306	NDUFS2	NADH dehydrogenase [ubiquinone] iron-sulfur protein 2	0.313608	0.25692
O75347	TBCA	Tubulin-specific chaperone A	0.145655	0.645745
O75348	ATP6V1G1	V-type proton ATPase subunit G 1	-0.131695	0.467284
O75351	VPS4B	Vacuolar protein sorting-associated protein 4B	0.214245	0.431533
O75363	BCAS1	Breast carcinoma-amplified sequence 1	-1.04519	0.0281844
O75367	MACROH2A1	Core histone macro-H2A.1	-0.197723	0.467798
O75369	FLNB	Filamin-B	-0.0572316	0.671757
O75380	NDUFS6	NADH dehydrogenase [ubiquinone] iron-sulfur protein 6	-0.0858238	0.873552
O75390	CS	Citrate synthase	-0.0326511	0.809172
O75396	SEC22B	Vesicle-trafficking protein SEC22b	0.253718	0.389464
O75400	PRPF40A	Pre-mRNA-processing factor 40 homolog A	0.18855	0.394048
O75439	PMPCB	Mitochondrial-processing peptidase subunit beta	0.239362	0.216474
O75494	SRSF10	Serine/arginine-rich splicing factor 10	-0.12694	0.736492
O75533	SF3B1	Splicing factor 3B subunit 1	-0.465813	0.0178114
O75534	CSDE1	Cold shock domain-containing protein E1	0.12045	0.430014
O75607	NPM3	Nucleoplasmin-3	-0.272874	0.591591
O75643	SNRNP200	U5 small nuclear ribonucleoprotein 200 kDa helicase	0.308795	0.318614
O75663	TIPRL	TIP41-like protein	-0.275131	0.47652
O75688	PPM1B	Protein phosphatase 1B	0.451214	0.0706168
O75821	EIF3G	Eukaryotic translation initiation factor 3 subunit G	0.249106	0.668337
O75822	EIF3J	Eukaryotic translation initiation factor 3 subunit J	-0.233598	0.268583
O75828	CBR3	Carbonyl reductase [NADPH] 3	1.64953	0.00600029
O75844	ZMPSTE24	CAAX prenyl protease 1 homolog	0.683798	0.106659
O75874	IDH1	Isocitrate dehydrogenase [NADP] cytoplasmic	0.361273	0.0755033
O75886	STAM2	Signal transducing adapter molecule 2	-0.191052	0.469627
O75915	ARL6IP5	PRA1 family protein 3	-0.0533321	0.740232
O75937	DNAJC8	DnaJ homolog subfamily C member 8	-0.482661	0.147813
O75964	ATP5MG	ATP synthase subunit g	-0.333785	0.122014
O76003	GLRX3	Glutaredoxin-3	0.161504	0.637711
O76021	RSL1D1	Ribosomal L1 domain-containing protein 1	-0.181392	0.27709
O76031	CLPX	ATP-dependent Clp protease ATP-binding subunit clpX-like	-0.0240354	0.941513
O76071	CIAO1	Probable cytosolic iron-sulfur protein assembly protein CIAO1	1.10407	0.055508
O76094	SRP72	Signal recognition particle subunit SRP72	0.0199472	0.920478
O94776	MTA2	Metastasis-associated protein MTA2	0.759314	0.0499994
O94826	TOMM70	Mitochondrial import receptor subunit TOM70	-0.189194	0.788892
O94888	UBXN7	UBX domain-containing protein 7	0.0340938	0.866525
O94903	PLPBP	Pyridoxal phosphate homeostasis protein	-0.944755	0.00469268
O94906	PRPF6	Pre-mRNA-processing factor 6	0.3207	0.140036
O94979	SEC31A	Protein transport protein Sec31A	0.0212771	0.950358
O94992	HEXIM1	Protein HEXIM1	0.0160657	0.934513
O95159	ZFPL1	Zinc finger protein-like 1	0.220354	0.331725
O95168	NDUFB4	NADH dehydrogenase [ubiquinone] 1 beta subcomplex subunit 4	1.13387	0.0906738
O95197	RTN3	Reticulon-3	0.841751	0.00208231
O95218	ZRANB2	Zinc finger Ran-binding domain-containing protein 2	-0.4328	0.170236
O95232	LUC7L3	Luc7-like protein 3	-0.222931	0.298067
O95249	GOSR1	Golgi SNAP receptor complex member 1	1.48784	0.21397
O95292	VAPB	Vesicle-associated membrane protein-associated protein B/C	0.286844	0.425372
O95298	NDUFC2	NADH dehydrogenase [ubiquinone] 1 subunit C2	0.419268	0.0494657
O95336	PGLS	6-phosphogluconolactonase	0.0982017	0.706662
O95352	ATG7	Ubiquitin-like modifier-activating enzyme ATG7	0.177031	0.62352
O95361	TRIM16	Tripartite motif-containing protein 16	1.08761	0.131412
O95373	IPO7	Importin-7	0.113068	0.582354
O95400	CD2BP2	CD2 antigen cytoplasmic tail-binding protein 2	-0.00142771	0.995253
O95433	AHSA1	Activator of 90 kDa heat shock protein ATPase homolog 1	0.280598	0.281444
O95460	MATN4	Matrilin-4	-0.63234	0.111453
O95486	SEC24A	Protein transport protein Sec24A	0.775243	0.0060809
O95487	SEC24B	Protein transport protein Sec24B	0.142321	0.537637
O95567	C22orf31	Uncharacterized protein C22orf31	-1.63235	0.0262064
O95630	STAMBP	STAM-binding protein	0.223851	0.117217
O95671	ASMTL	Probable bifunctional dTTP/UTP pyrophosphatase/methyltransferase protein	0.212536	0.690857
O95716	RAB3D	Ras-related protein Rab-3D	-0.261077	0.55351
O95758	PTBP3	Polypyrimidine tract-binding protein 3	-0.266633	0.688103
O95777	LSM8	U6 snRNA-associated Sm-like protein LSm8	-0.181817	0.435205
O95782	AP2A1	AP-2 complex subunit alpha-1	-0.385957	0.49828
O95786	DDX58	Antiviral innate immune response receptor RIG-I	-0.00576864	0.969538
O95793	STAU1	Double-stranded RNA-binding protein Staufen homolog 1	-0.275603	0.236966
O95817	BAG3	BAG family molecular chaperone regulator 3	-0.308952	0.158075
O95831	AIFM1	Apoptosis-inducing factor 1	0.0934113	0.718701
O95834	EML2	Echinoderm microtubule-associated protein-like 2	0.22732	0.733698
O95861	BPNT1	3'(2')	-0.234573	0.810695
O95881	TXNDC12	Thioredoxin domain-containing protein 12	0.34799	0.265755
O95994	AGR2	Anterior gradient protein 2 homolog	-0.366199	0.188144
O96000	NDUFB10	NADH dehydrogenase [ubiquinone] 1 beta subcomplex subunit 10	0.991008	0.00519443
O96005	CLPTM1	Cleft lip and palate transmembrane protein 1	-0.384063	0.263057
O96011	PEX11B	Peroxisomal membrane protein 11B	0.217115	0.33267
O96013	PAK4	Serine/threonine-protein kinase PAK 4	0.165406	0.318935
O96019	ACTL6A	Actin-like protein 6A	0.209275	0.660666
P00167	CYB5A	Cytochrome b5	-0.532106	0.0296287
P00338	LDHA	L-lactate dehydrogenase A chain	-0.263198	0.113028
P00367	GLUD1	Glutamate dehydrogenase 1	0.198743	0.178361
P00387	CYB5R3	NADH-cytochrome b5 reductase 3	-0.742659	0.221275
P00390	GSR	Glutathione reductase	-0.0650465	0.701496
P00403	MT-CO2	Cytochrome c oxidase subunit 2	0.285559	0.246668
P00491	PNP	Purine nucleoside phosphorylase	0.184659	0.519784
P00492	HPRT1	Hypoxanthine-guanine phosphoribosyltransferase	-0.318199	0.770079
P00505	GOT2	Aspartate aminotransferase	0.271693	0.286376
P00558	PGK1	Phosphoglycerate kinase 1	0.0254683	0.874018
P00568	AK1	Adenylate kinase isoenzyme 1	-0.2466	0.343041
P00846	MT-ATP6	ATP synthase subunit a	-0.267356	0.0836569
P00966	ASS1	Argininosuccinate synthase	-0.792746	0.00211976
P00973	OAS1	2'-5'-oligoadenylate synthase 1	-0.800832	0.00762579
P01111	NRAS	GTPase NRas	-0.0755057	0.617255
P02545	LMNA	Prelamin-A/C	-0.231184	0.262594
P02768	ALB	Albumin	0.746247	0.384637
P02786	TFRC	Transferrin receptor protein 1	0.0207991	0.875621
P02794	FTH1	Ferritin heavy chain	-0.0183976	0.926997
P03905	MT-ND4	NADH-ubiquinone oxidoreductase chain 4	1.50703	0.0485453
P04040	CAT	Catalase	-0.0107749	0.934859
P04049	RAF1	RAF proto-oncogene serine/threonine-protein kinase	0.182979	0.434837
P04075	ALDOA	Fructose-bisphosphate aldolase A	0.0273875	0.850429
P04080	CSTB	Cystatin-B	-0.470574	0.0466522
P04179	SOD2	Superoxide dismutase [Mn]	0.707867	0.0492562
P04181	OAT	Ornithine aminotransferase	0.898923	0.000905592
P04183	TK1	Thymidine kinase	1.98279	0.00126665
P04406	GAPDH	Glyceraldehyde-3-phosphate dehydrogenase	-0.410296	0.0110627
P04424	ASL	Argininosuccinate lyase	1.22822	0.0974701
P04632	CAPNS1	Calpain small subunit 1	0.838782	0.00522923
P04792	HSPB1	Heat shock protein beta-1	-0.107637	0.579709
P04843	RPN1	Dolichyl-diphosphooligosaccharide--protein glycosyltransferase subunit 1	-0.245959	0.0963669
P04844	RPN2	Dolichyl-diphosphooligosaccharide--protein glycosyltransferase subunit 2	-0.0195749	0.9435
P05023	ATP1A1	Sodium/potassium-transporting ATPase subunit alpha-1	0.0171311	0.917033
P05026	ATP1B1	Sodium/potassium-transporting ATPase subunit beta-1	0.174255	0.326918
P05109	S100A8	Protein S100-A8	-0.43026	0.0696486
P05141	SLC25A5	ADP/ATP translocase 2	0.142117	0.385562
P05161	ISG15	Ubiquitin-like protein ISG15	-0.410688	0.0472207
P05165	PCCA	Propionyl-CoA carboxylase alpha chain	-1.03711	0.00018064
P05166	PCCB	Propionyl-CoA carboxylase beta chain	-1.14589	0.00514547
P05198	EIF2S1	Eukaryotic translation initiation factor 2 subunit 1	0.0849578	0.641463
P05204	HMGN2	Non-histone chromosomal protein HMG-17	0.0900766	0.836702
P05386	RPLP1	60S acidic ribosomal protein P1	0.140038	0.432643
P05387	RPLP2	60S acidic ribosomal protein P2	-0.182868	0.508637
P05388	RPLP0	60S acidic ribosomal protein P0	0.440169	0.0549798
P05455	SSB	Lupus La protein	0.334223	0.1079
P06396	GSN	Gelsolin	-0.347777	0.168537
P06493	CDK1	Cyclin-dependent kinase 1	0.0451816	0.743767
P06576	ATP5F1B	ATP synthase subunit beta	0.308789	0.187066
P06702	S100A9	Protein S100-A9	-0.583757	0.0998367
P06703	S100A6	Protein S100-A6	1.41214	0.22815
P06730	EIF4E	Eukaryotic translation initiation factor 4E	-0.228906	0.136276
P06733	ENO1	Alpha-enolase	-0.999853	0.00171066
P06744	GPI	Glucose-6-phosphate isomerase	0.0158813	0.932446
P06748	NPM1	Nucleophosmin	0.137509	0.51038
P06753	TPM3	Tropomyosin alpha-3 chain	0.465175	0.073794
P07237	P4HB	Protein disulfide-isomerase	1.1395	0.000154269
P07305	H1-0	Histone H1.0	-0.663325	0.100298
P07339	CTSD	Cathepsin D	-0.285636	0.449691
P07355	ANXA2	Annexin A2	0.297166	0.181255
P07384	CAPN1	Calpain-1 catalytic subunit	0.205041	0.349576
P07437	TUBB	Tubulin beta chain	0.154405	0.387133
P07602	PSAP	Prosaposin	-0.605822	0.289392
P07737	PFN1	Profilin-1	-0.196238	0.207242
P07741	APRT	Adenine phosphoribosyltransferase	-0.118868	0.426232
P07814	EPRS1	Bifunctional glutamate/proline--tRNA ligase	0.0293757	0.907912
P07900	HSP90AA1	Heat shock protein HSP 90-alpha	0.446374	0.0100274
P07910	HNRNPC	Heterogeneous nuclear ribonucleoproteins C1/C2	-0.48773	0.00827708
P07954	FH	Fumarate hydratase	-0.348033	0.10413
P08133	ANXA6	Annexin A6	0.203887	0.28352
P08134	RHOC	Rho-related GTP-binding protein RhoC	0.105662	0.588004
P08195	SLC3A2	4F2 cell-surface antigen heavy chain	0.320964	0.057679
P08237	PFKM	ATP-dependent 6-phosphofructokinase	0.27081	0.308475
P08238	HSP90AB1	Heat shock protein HSP 90-beta	0.292486	0.0362842
P08243	ASNS	Asparagine synthetase [glutamine-hydrolyzing]	0.326825	0.107105
P08397	HMBS	Porphobilinogen deaminase	-0.37099	0.233699
P08559	PDHA1	Pyruvate dehydrogenase E1 component subunit alpha	-0.104478	0.751346
P08574	CYC1	Cytochrome c1	0.68847	0.00784704
P08579	SNRPB2	U2 small nuclear ribonucleoprotein B''	-0.441139	0.43056
P08621	SNRNP70	U1 small nuclear ribonucleoprotein 70 kDa	-0.468334	0.438637
P08708	RPS17	40S ribosomal protein S17	-0.498922	0.0815268
P08754	GNAI3	Guanine nucleotide-binding protein G(i) subunit alpha	0.381543	0.0909014
P08758	ANXA5	Annexin A5	0.0683186	0.803959
P08865	RPSA	40S ribosomal protein SA	0.0067554	0.960003
P09012	SNRPA	U1 small nuclear ribonucleoprotein A	-0.539028	0.0175031
P09104	ENO2	Gamma-enolase	-0.317598	0.0423244
P09234	SNRPC	U1 small nuclear ribonucleoprotein C	-0.310384	0.344419
P09382	LGALS1	Galectin-1	1.73677	0.0364922
P09429	HMGB1	High mobility group protein B1	-0.368633	0.0857767
P09467	FBP1	Fructose-1	0.161927	0.48094
P09496	CLTA	Clathrin light chain A	0.663318	0.313267
P09525	ANXA4	Annexin A4	-0.107052	0.795196
P09622	DLD	Dihydrolipoyl dehydrogenase	-0.273195	0.27741
P09651	HNRNPA1	Heterogeneous nuclear ribonucleoprotein A1	0.0974999	0.605489
P09661	SNRPA1	U2 small nuclear ribonucleoprotein A'	-0.280622	0.0619965
P09669	COX6C	Cytochrome c oxidase subunit 6C	-0.444779	0.0464234
P09914	IFIT1	Interferon-induced protein with tetratricopeptide repeats 1	-0.037969	0.8471
P09960	LTA4H	Leukotriene A-4 hydrolase	0.520283	0.0927149
P09972	ALDOC	Fructose-bisphosphate aldolase C	0.157077	0.807697
P0C7P4	UQCRFS1P1	Putative cytochrome b-c1 complex subunit Rieske-like protein 1	-0.225586	0.697005
P0DMV9	HSPA1B	Heat shock 70 kDa protein 1B	0.104124	0.453585
P0DMV9	HSPA1B	Heat shock 70 kDa protein 1B	0.104124	0.453585
P0DN79	#N/A	Cystathionine beta-synthase-like protein	0.762554	0.0463617
P0DN79	#N/A	Cystathionine beta-synthase-like protein	0.762554	0.0463617
P10114	RAP2A	Ras-related protein Rap-2a	0.18215	0.435869
P10155	RO60	60 kDa SS-A/Ro ribonucleoprotein	1.66139	0.00260045
P10412	H1-4	Histone H1.4	-0.406863	0.0631423
P10515	DLAT	Dihydrolipoyllysine-residue acetyltransferase component of pyruvate dehydrogenase complex	0.167149	0.463976
P10599	TXN	Thioredoxin	0.511459	0.122902
P10606	COX5B	Cytochrome c oxidase subunit 5B	-0.472724	0.0172055
P10620	MGST1	Microsomal glutathione S-transferase 1	-0.343321	0.303288
P10644	PRKAR1A	cAMP-dependent protein kinase type I-alpha regulatory subunit	0.761756	0.028468
P10768	ESD	S-formylglutathione hydrolase	-0.166679	0.272331
P10809	HSPD1	60 kDa heat shock protein	0.316161	0.0499555
P10909	CLU	Clusterin	1.03488	0.17624
P11021	HSPA5	Endoplasmic reticulum chaperone BiP	-0.207803	0.319641
P11142	HSPA8	Heat shock cognate 71 kDa protein	0.060544	0.654429
P11166	SLC2A1	Solute carrier family 2	0.151225	0.650908
P11172	UMPS	Uridine 5'-monophosphate synthase	0.844579	0.156067
P11177	PDHB	Pyruvate dehydrogenase E1 component subunit beta	-0.484516	0.0373301
P11216	PYGB	Glycogen phosphorylase	0.0825953	0.613815
P11387	TOP1	DNA topoisomerase 1	-0.661791	0.0564173
P11413	G6PD	Glucose-6-phosphate 1-dehydrogenase	0.0575868	0.6888
P11441	UBL4A	Ubiquitin-like protein 4A	0.0373803	0.914181
P11498	PC	Pyruvate carboxylase	-1.20423	0.000102377
P11586	MTHFD1	C-1-tetrahydrofolate synthase	-0.233374	0.399438
P11766	ADH5	Alcohol dehydrogenase class-3	0.813208	0.0327588
P11802	CDK4	Cyclin-dependent kinase 4	-0.492753	0.438019
P11940	PABPC1	Polyadenylate-binding protein 1	-0.852904	0.112565
P12004	PCNA	Proliferating cell nuclear antigen	0.839519	0.0243348
P12081	HARS1	Histidine--tRNA ligase	0.627949	0.0670567
P12235	SLC25A4	ADP/ATP translocase 1	0.195459	0.327362
P12236	SLC25A6	ADP/ATP translocase 3	0.359812	0.114088
P12268	IMPDH2	Inosine-5'-monophosphate dehydrogenase 2	0.346339	0.121322
P12270	TPR	Nucleoprotein TPR	0.426899	0.109706
P12532	CKMT1A	Creatine kinase U-type	-0.00295771	0.993941
P12532	CKMT1A	Creatine kinase U-type	-0.00295771	0.993941
P12814	ACTN1	Alpha-actinin-1	-0.646224	0.163949
P12830	CDH1	Cadherin-1	0.0868192	0.900156
P12955	PEPD	Xaa-Pro dipeptidase	-0.30879	0.076297
P12956	XRCC6	X-ray repair cross-complementing protein 6	-0.147697	0.880283
P13010	XRCC5	X-ray repair cross-complementing protein 5	0.686216	0.0377914
P13051	UNG	Uracil-DNA glycosylase	-0.5732	0.0252929
P13073	COX4I1	Cytochrome c oxidase subunit 4 isoform 1	-0.311297	0.192188
P13489	RNH1	Ribonuclease inhibitor	1.37574	9.10859e-05
P13639	EEF2	Elongation factor 2	0.0381304	0.76932
P13667	PDIA4	Protein disulfide-isomerase A4	0.508952	0.0112905
P13674	P4HA1	Prolyl 4-hydroxylase subunit alpha-1	1.58652	0.00553348
P13693	TPT1	Translationally-controlled tumor protein	1.04997	0.106502
P13796	LCP1	Plastin-2	0.462079	0.17949
P13797	PLS3	Plastin-3	0.297632	0.0832261
P13798	APEH	Acylamino-acid-releasing enzyme	0.768679	0.000416388
P13804	ETFA	Electron transfer flavoprotein subunit alpha	0.332496	0.0472149
P13807	GYS1	Glycogen [starch] synthase	-0.502343	0.0239812
P13987	CD59	CD59 glycoprotein	-0.477846	0.0877
P14174	MIF	Macrophage migration inhibitory factor	0.0885265	0.548228
P14314	PRKCSH	Glucosidase 2 subunit beta	-0.0354159	0.876081
P14324	FDPS	Farnesyl pyrophosphate synthase	0.901343	0.00722283
P14550	AKR1A1	Aldo-keto reductase family 1 member A1	0.156121	0.283947
P14618	PKM	Pyruvate kinase PKM	-0.00355645	0.978743
P14625	HSP90B1	Endoplasmin	0.34773	0.182253
P14678	SNRPB	Small nuclear ribonucleoprotein-associated proteins B and B'	-0.570991	0.010968
P14735	IDE	Insulin-degrading enzyme	0.272415	0.490567
P14866	HNRNPL	Heterogeneous nuclear ribonucleoprotein L	0.128161	0.642572
P14868	DARS1	Aspartate--tRNA ligase	-0.117869	0.537352
P14923	JUP	Junction plakoglobin	0.360216	0.0797588
P15170	GSPT1	Eukaryotic peptide chain release factor GTP-binding subunit ERF3A	0.312914	0.0498989
P15311	EZR	Ezrin	0.0986792	0.699048
P15531	NME1	Nucleoside diphosphate kinase A	-0.0736305	0.738796
P15559	NQO1	NAD(P)H dehydrogenase [quinone] 1	-0.907813	0.0586596
P15880	RPS2	40S ribosomal protein S2	-0.019341	0.925472
P15924	DSP	Desmoplakin	0.451617	0.391367
P15927	RPA2	Replication protein A 32 kDa subunit	0.5259	0.126953
P15941	MUC1	Mucin-1	0.0243127	0.922082
P15954	COX7C	Cytochrome c oxidase subunit 7C	0.121622	0.511018
P16152	CBR1	Carbonyl reductase [NADPH] 1	0.194509	0.21435
P16220	CREB1	Cyclic AMP-responsive element-binding protein 1	2.27682	0.0655576
P16401	H1-5	Histone H1.5	0.0750748	0.820142
P16402	H1-3	Histone H1.3	-0.383853	0.257171
P16403	H1-2	Histone H1.2	-0.0566516	0.882939
P16422	EPCAM	Epithelial cell adhesion molecule	-0.0775378	0.741557
P16435	POR	NADPH--cytochrome P450 reductase	0.458054	0.0914683
P16455	MGMT	Methylated-DNA--protein-cysteine methyltransferase	0.467386	0.416624
P16615	ATP2A2	Sarcoplasmic/endoplasmic reticulum calcium ATPase 2	-0.308056	0.158605
P16930	FAH	Fumarylacetoacetase	0.100437	0.695655
P17174	GOT1	Aspartate aminotransferase	0.123215	0.514006
P17612	PRKACA	cAMP-dependent protein kinase catalytic subunit alpha	-0.137763	0.326782
P17812	CTPS1	CTP synthase 1	0.517434	0.329313
P17844	DDX5	Probable ATP-dependent RNA helicase DDX5	-0.247929	0.122447
P17858	PFKL	ATP-dependent 6-phosphofructokinase	0.396344	0.30052
P17931	LGALS3	Galectin-3	-0.265558	0.125195
P17980	PSMC3	26S proteasome regulatory subunit 6A	1.49441	0.00250505
P17987	TCP1	T-complex protein 1 subunit alpha	0.329121	0.0956402
P18031	PTPN1	Tyrosine-protein phosphatase non-receptor type 1	0.0472714	0.909854
P18077	RPL35A	60S ribosomal protein L35a	-0.306311	0.101893
P18085	ARF4	ADP-ribosylation factor 4	0.296608	0.216709
P18124	RPL7	60S ribosomal protein L7	-0.0760347	0.628976
P18206	VCL	Vinculin	0.413133	0.16414
P18615	NELFE	Negative elongation factor E	0.37965	0.370459
P18621	RPL17	60S ribosomal protein L17	0.114908	0.638199
P18669	PGAM1	Phosphoglycerate mutase 1	-0.0359985	0.782975
P18754	RCC1	Regulator of chromosome condensation	-0.721001	0.156812
P18887	XRCC1	DNA repair protein XRCC1	1.62593	0.0243145
P19338	NCL	Nucleolin	-0.352663	0.138526
P19367	HK1	Hexokinase-1	0.494108	0.0341585
P19474	TRIM21	E3 ubiquitin-protein ligase TRIM21	-0.0263202	0.959472
P19525	EIF2AK2	Interferon-induced	0.0267983	0.841888
P19623	SRM	Spermidine synthase	0.596821	0.237273
P19784	CSNK2A2	Casein kinase II subunit alpha'	0.235008	0.217788
P20042	EIF2S2	Eukaryotic translation initiation factor 2 subunit 2	-0.155261	0.603811
P20073	ANXA7	Annexin A7	-0.141903	0.523282
P20290	BTF3	Transcription factor BTF3	-0.0782745	0.836721
P20339	RAB5A	Ras-related protein Rab-5A	0.077673	0.654762
P20340	RAB6A	Ras-related protein Rab-6A	-0.281351	0.596458
P20618	PSMB1	Proteasome subunit beta type-1	-0.573438	0.01317
P20645	M6PR	Cation-dependent mannose-6-phosphate receptor	-0.337296	0.222484
P20674	COX5A	Cytochrome c oxidase subunit 5A	-0.126105	0.505423
P20700	LMNB1	Lamin-B1	0.0766756	0.66547
P20810	CAST	Calpastatin	0.213124	0.679914
P20839	IMPDH1	Inosine-5'-monophosphate dehydrogenase 1	0.622751	0.0217424
P20962	PTMS	Parathymosin	-0.238712	0.546777
P21266	GSTM3	Glutathione S-transferase Mu 3	0.37847	0.0265402
P21281	ATP6V1B2	V-type proton ATPase subunit B	-0.848326	0.46574
P21283	ATP6V1C1	V-type proton ATPase subunit C 1	0.450816	0.158103
P21291	CSRP1	Cysteine and glycine-rich protein 1	0.0894781	0.794786
P21333	FLNA	Filamin-A	-0.0592105	0.763364
P21796	VDAC1	Voltage-dependent anion-selective channel protein 1	-0.538798	0.0552867
P21912	SDHB	Succinate dehydrogenase [ubiquinone] iron-sulfur subunit	0.0614754	0.815813
P21926	CD9	CD9 antigen	-0.15159	0.36277
P21964	COMT	Catechol O-methyltransferase	0.0867291	0.744382
P22061	PCMT1	Protein-L-isoaspartate(D-aspartate) O-methyltransferase	0.584183	0.0276223
P22087	FBL	rRNA 2'-O-methyltransferase fibrillarin	-0.423754	0.0474736
P22102	GART	Trifunctional purine biosynthetic protein adenosine-3	0.0599656	0.740586
P22234	PAICS	Multifunctional protein ADE2	0.308077	0.0349363
P22307	SCP2	Non-specific lipid-transfer protein	-0.0478938	0.800824
P22314	UBA1	Ubiquitin-like modifier-activating enzyme 1	0.265201	0.190126
P22392	NME2	Nucleoside diphosphate kinase B	-0.26819	0.188365
P22392	NME2	Nucleoside diphosphate kinase B	-0.26819	0.188365
P22626	HNRNPA2B1	Heterogeneous nuclear ribonucleoproteins A2/B1	-0.508964	0.0112483
P22695	UQCRC2	Cytochrome b-c1 complex subunit 2	0.427433	0.0499465
P22830	FECH	Ferrochelatase	-0.18386	0.754626
P23193	TCEA1	Transcription elongation factor A protein 1	-1.97317	0.137772
P23246	SFPQ	Splicing factor	-0.0263532	0.898271
P23258	TUBG1	Tubulin gamma-1 chain	-0.525605	0.153006
P23284	PPIB	Peptidyl-prolyl cis-trans isomerase B	-0.698298	0.00875746
P23381	WARS1	Tryptophan--tRNA ligase	0.110995	0.445405
P23396	RPS3	40S ribosomal protein S3	0.0939313	0.501847
P23434	GCSH	Glycine cleavage system H protein	0.0327582	0.898755
P23443	RPS6KB1	Ribosomal protein S6 kinase beta-1	0.0530987	0.753099
P23526	AHCY	Adenosylhomocysteinase	-0.0517061	0.745333
P23528	CFL1	Cofilin-1	-0.189624	0.227223
P23588	EIF4B	Eukaryotic translation initiation factor 4B	-0.66136	0.181668
P23919	DTYMK	Thymidylate kinase	0.673218	0.0702583
P23921	RRM1	Ribonucleoside-diphosphate reductase large subunit	0.0516592	0.72884
P24534	EEF1B2	Elongation factor 1-beta	0.120376	0.671699
P24539	ATP5PB	ATP synthase F(0) complex subunit B1	0.4305	0.0582799
P24666	ACP1	Low molecular weight phosphotyrosine protein phosphatase	-0.302806	0.102924
P24752	ACAT1	Acetyl-CoA acetyltransferase	0.00807636	0.97872
P24928	POLR2A	DNA-directed RNA polymerase II subunit RPB1	-0.202143	0.540577
P24941	CDK2	Cyclin-dependent kinase 2	-0.548181	0.429268
P25205	MCM3	DNA replication licensing factor MCM3	0.593516	0.0234679
P25398	RPS12	40S ribosomal protein S12	-0.0455254	0.722285
P25490	YY1	Transcriptional repressor protein YY1	2.31289	0.00721892
P25685	DNAJB1	DnaJ homolog subfamily B member 1	-0.192469	0.325534
P25705	ATP5F1A	ATP synthase subunit alpha	-0.371543	0.083929
P25786	PSMA1	Proteasome subunit alpha type-1	-0.0719535	0.596372
P25787	PSMA2	Proteasome subunit alpha type-2	-0.188272	0.476241
P25788	PSMA3	Proteasome subunit alpha type-3	0.0918107	0.899694
P25789	PSMA4	Proteasome subunit alpha type-4	0.86214	0.000117212
P25815	S100P	Protein S100-P	0.431904	0.0430428
P26196	DDX6	Probable ATP-dependent RNA helicase DDX6	-0.152448	0.262999
P26358	DNMT1	DNA (cytosine-5)-methyltransferase 1	0.292798	0.313559
P26368	U2AF2	Splicing factor U2AF 65 kDa subunit	0.137075	0.712406
P26373	RPL13	60S ribosomal protein L13	-0.229806	0.26059
P26440	IVD	Isovaleryl-CoA dehydrogenase	0.105862	0.567417
P26583	HMGB2	High mobility group protein B2	0.439272	0.476984
P26599	PTBP1	Polypyrimidine tract-binding protein 1	-0.115802	0.498442
P26639	TARS1	Threonine--tRNA ligase 1	0.181638	0.272709
P26640	VARS1	Valine--tRNA ligase	-0.23825	0.241128
P26641	EEF1G	Elongation factor 1-gamma	0.152187	0.312901
P27348	YWHAQ	14-3-3 protein theta	0.976707	0.00373448
P27361	MAPK3	Mitogen-activated protein kinase 3	0.286886	0.132173
P27635	RPL10	60S ribosomal protein L10	0.0951766	0.62443
P27695	APEX1	DNA-(apurinic or apyrimidinic site) endonuclease	-0.450691	0.138619
P27708	CAD	CAD protein	-0.0377762	0.858036
P27797	CALR	Calreticulin	0.225185	0.432334
P27816	MAP4	Microtubule-associated protein 4	-0.412076	0.0610952
P27824	CANX	Calnexin	0.770381	0.223258
P28065	PSMB9	Proteasome subunit beta type-9	0.623346	0.0365901
P28066	PSMA5	Proteasome subunit alpha type-5	0.325822	0.168283
P28070	PSMB4	Proteasome subunit beta type-4	-0.502416	0.113037
P28072	PSMB6	Proteasome subunit beta type-6	-0.177557	0.297252
P28074	PSMB5	Proteasome subunit beta type-5	-0.0631453	0.726597
P28482	MAPK1	Mitogen-activated protein kinase 1	-0.164058	0.436206
P28799	GRN	Progranulin	-0.376134	0.334543
P28838	LAP3	Cytosol aminopeptidase	-0.166366	0.441412
P29373	CRABP2	Cellular retinoic acid-binding protein 2	-0.0545743	0.655542
P29401	TKT	Transketolase	0.180833	0.203246
P29590	PML	Protein PML	0.523517	0.060554
P29692	EEF1D	Elongation factor 1-delta	-0.55325	0.109045
P29728	OAS2	2'-5'-oligoadenylate synthase 2	0.681962	0.110468
P30038	ALDH4A1	Delta-1-pyrroline-5-carboxylate dehydrogenase	-0.0511227	0.83149
P30041	PRDX6	Peroxiredoxin-6	0.257329	0.228862
P30043	BLVRB	Flavin reductase (NADPH)	0.0186097	0.930475
P30044	PRDX5	Peroxiredoxin-5	0.457524	0.0875101
P30046	DDT	D-dopachrome decarboxylase	-0.726022	0.097033
P30048	PRDX3	Thioredoxin-dependent peroxide reductase	0.618643	0.0233205
P30050	RPL12	60S ribosomal protein L12	0.0603812	0.702617
P30084	ECHS1	Enoyl-CoA hydratase	0.729035	0.000865571
P30085	CMPK1	UMP-CMP kinase	-0.00376476	0.994249
P30086	PEBP1	Phosphatidylethanolamine-binding protein 1	-0.00975165	0.956187
P30101	PDIA3	Protein disulfide-isomerase A3	0.210417	0.262291
P30153	PPP2R1A	Serine/threonine-protein phosphatase 2A 65 kDa regulatory subunit A alpha isoform	-0.836136	0.279436
P30419	NMT1	Glycylpeptide N-tetradecanoyltransferase 1	-0.326292	0.088224
P30519	HMOX2	Heme oxygenase 2	0.237449	0.709752
P30520	ADSS2	Adenylosuccinate synthetase isozyme 2	0.338525	0.0667893
P30533	LRPAP1	Alpha-2-macroglobulin receptor-associated protein	1.29568	0.0818378
P30566	ADSL	Adenylosuccinate lyase	0.321048	0.551616
P30626	SRI	Sorcin	0.131853	0.433224
P30837	ALDH1B1	Aldehyde dehydrogenase X	2.8963	0.0613613
P31040	SDHA	Succinate dehydrogenase [ubiquinone] flavoprotein subunit	0.682175	0.0402372
P31150	GDI1	Rab GDP dissociation inhibitor alpha	-0.914795	0.078677
P31153	MAT2A	S-adenosylmethionine synthase isoform type-2	-0.0704824	0.659709
P31350	RRM2	Ribonucleoside-diphosphate reductase subunit M2	-0.0687597	0.592052
P31689	DNAJA1	DnaJ homolog subfamily A member 1	-0.0358252	0.865394
P31749	AKT1	RAC-alpha serine/threonine-protein kinase	0.0970873	0.492964
P31930	UQCRC1	Cytochrome b-c1 complex subunit 1	0.114171	0.649094
P31939	ATIC	Bifunctional purine biosynthesis protein ATIC	0.19747	0.389409
P31942	HNRNPH3	Heterogeneous nuclear ribonucleoprotein H3	-0.223313	0.180636
P31943	HNRNPH1	Heterogeneous nuclear ribonucleoprotein H	-0.164671	0.35639
P31946	YWHAB	14-3-3 protein beta/alpha	0.522911	0.0480824
P31947	SFN	14-3-3 protein sigma	0.999488	0.0447185
P31948	STIP1	Stress-induced-phosphoprotein 1	0.13396	0.483604
P31949	S100A11	Protein S100-A11	0.138629	0.831774
P32119	PRDX2	Peroxiredoxin-2	0.357869	0.106816
P32322	PYCR1	Pyrroline-5-carboxylate reductase 1	-0.436617	0.349948
P32969	RPL9	60S ribosomal protein L9	-0.694499	0.00612242
P33176	KIF5B	Kinesin-1 heavy chain	0.35723	0.0873112
P33240	CSTF2	Cleavage stimulation factor subunit 2	0.988988	0.0321145
P33316	DUT	Deoxyuridine 5'-triphosphate nucleotidohydrolase	-0.0321027	0.832458
P33991	MCM4	DNA replication licensing factor MCM4	0.152559	0.386427
P33992	MCM5	DNA replication licensing factor MCM5	-0.498757	0.00828968
P33993	MCM7	DNA replication licensing factor MCM7	-0.192182	0.547722
P34896	SHMT1	Serine hydroxymethyltransferase	-0.531734	0.133187
P34897	SHMT2	Serine hydroxymethyltransferase	-0.056973	0.765925
P34931	HSPA1L	Heat shock 70 kDa protein 1-like	-0.186468	0.265322
P34932	HSPA4	Heat shock 70 kDa protein 4	0.39817	0.050801
P35080	PFN2	Profilin-2	-0.184568	0.300065
P35221	CTNNA1	Catenin alpha-1	0.223362	0.301814
P35222	CTNNB1	Catenin beta-1	0.20091	0.520449
P35232	PHB1	Prohibitin	-0.297116	0.0923446
P35237	SERPINB6	Serpin B6	0.0347151	0.951845
P35244	RPA3	Replication protein A 14 kDa subunit	0.483052	0.199328
P35250	RFC2	Replication factor C subunit 2	0.223023	0.746021
P35268	RPL22	60S ribosomal protein L22	-0.353619	0.123712
P35269	GTF2F1	General transcription factor IIF subunit 1	0.99422	0.307941
P35270	SPR	Sepiapterin reductase	1.02988	0.152974
P35579	MYH9	Myosin-9	0.071159	0.649559
P35606	COPB2	Coatomer subunit beta'	-0.0710431	0.777915
P35637	FUS	RNA-binding protein FUS	-0.616621	0.00245166
P35659	DEK	Protein DEK	-1.07987	0.173117
P35998	PSMC2	26S proteasome regulatory subunit 7	0.696206	0.00695463
P36404	ARL2	ADP-ribosylation factor-like protein 2	-0.454889	0.0997295
P36507	MAP2K2	Dual specificity mitogen-activated protein kinase kinase 2	0.128163	0.667136
P36542	ATP5F1C	ATP synthase subunit gamma	-0.108304	0.637802
P36578	RPL4	60S ribosomal protein L4	-0.24691	0.131971
P36776	LONP1	Lon protease homolog	0.0621579	0.710728
P36871	PGM1	Phosphoglucomutase-1	-0.480532	0.171453
P36873	PPP1CC	Serine/threonine-protein phosphatase PP1-gamma catalytic subunit	-0.329757	0.714346
P36915	GNL1	Guanine nucleotide-binding protein-like 1	-0.134099	0.52112
P36957	DLST	Dihydrolipoyllysine-residue succinyltransferase component of 2-oxoglutarate dehydrogenase complex	-0.686211	0.324714
P37108	SRP14	Signal recognition particle 14 kDa protein	0.225179	0.746894
P37198	NUP62	Nuclear pore glycoprotein p62	-0.0411096	0.865359
P37268	FDFT1	Squalene synthase	0.427948	0.568383
P37802	TAGLN2	Transgelin-2	0.0161783	0.913686
P37837	TALDO1	Transaldolase	0.245418	0.159975
P38117	ETFB	Electron transfer flavoprotein subunit beta	0.0893277	0.568139
P38159	RBMX	RNA-binding motif protein	-0.464974	0.0149946
P38606	ATP6V1A	V-type proton ATPase catalytic subunit A	0.11132	0.509673
P38646	HSPA9	Stress-70 protein	0.248199	0.0760288
P38919	EIF4A3	Eukaryotic initiation factor 4A-III	-0.0810544	0.555159
P39019	RPS19	40S ribosomal protein S19	-0.739857	0.00160712
P39023	RPL3	60S ribosomal protein L3	-0.160617	0.33083
P39656	DDOST	Dolichyl-diphosphooligosaccharide--protein glycosyltransferase 48 kDa subunit	-0.209533	0.22494
P39687	ANP32A	Acidic leucine-rich nuclear phosphoprotein 32 family member A	-0.156994	0.645049
P39748	FEN1	Flap endonuclease 1	-0.00110543	0.99514
P40227	CCT6A	T-complex protein 1 subunit zeta	0.349942	0.072157
P40305	IFI27	Interferon alpha-inducible protein 27	-0.157989	0.534861
P40306	PSMB10	Proteasome subunit beta type-10	0.689124	0.197669
P40429	RPL13A	60S ribosomal protein L13a	-0.426734	0.0637889
P40763	STAT3	Signal transducer and activator of transcription 3	0.280807	0.117314
P40818	USP8	Ubiquitin carboxyl-terminal hydrolase 8	2.40353	0.0107429
P40925	MDH1	Malate dehydrogenase	0.21155	0.488316
P40926	MDH2	Malate dehydrogenase	0.078955	0.603745
P40938	RFC3	Replication factor C subunit 3	0.313835	0.396229
P40939	HADHA	Trifunctional enzyme subunit alpha	1.13164	0.0038332
P41091	EIF2S3	Eukaryotic translation initiation factor 2 subunit 3	-0.109737	0.413872
P41223	BUD31	Protein BUD31 homolog	-0.218895	0.551343
P41227	NAA10	N-alpha-acetyltransferase 10	0.522423	0.320392
P41240	CSK	Tyrosine-protein kinase CSK	0.185229	0.32936
P41250	GARS1	Glycine--tRNA ligase	0.831035	0.0858419
P41252	IARS1	Isoleucine--tRNA ligase	-0.486249	0.0878952
P41440	SLC19A1	Reduced folate transporter	0.517717	0.111152
P42126	ECI1	Enoyl-CoA delta isomerase 1	1.63698	0.24633
P42166	TMPO	Lamina-associated polypeptide 2	0.0944256	0.519335
P42224	STAT1	Signal transducer and activator of transcription 1-alpha/beta	0.44791	0.135899
P42285	MTREX	Exosome RNA helicase MTR4	-0.215267	0.273185
P42677	RPS27	40S ribosomal protein S27	0.360161	0.171288
P42704	LRPPRC	Leucine-rich PPR motif-containing protein	0.435077	0.0600308
P42765	ACAA2	3-ketoacyl-CoA thiolase	-0.0851172	0.804327
P42766	RPL35	60S ribosomal protein L35	-0.601883	0.0765075
P42858	HTT	Huntingtin	1.13029	0.0445636
P43034	PAFAH1B1	Platelet-activating factor acetylhydrolase IB subunit beta	-0.249484	0.191214
P43243	MATR3	Matrin-3	0.252654	0.3524
P43304	GPD2	Glycerol-3-phosphate dehydrogenase	0.25254	0.327227
P43307	SSR1	Translocon-associated protein subunit alpha	0.023525	0.919496
P43487	RANBP1	Ran-specific GTPase-activating protein	0.201018	0.667487
P43490	NAMPT	Nicotinamide phosphoribosyltransferase	0.137951	0.398867
P43686	PSMC4	26S proteasome regulatory subunit 6B	0.993768	0.00308413
P45880	VDAC2	Voltage-dependent anion-selective channel protein 2	0.984742	0.000608677
P45974	USP5	Ubiquitin carboxyl-terminal hydrolase 5	1.19839	0.133337
P46060	RANGAP1	Ran GTPase-activating protein 1	0.563139	0.164505
P46087	NOP2	Probable 28S rRNA (cytosine(4447)-C(5))-methyltransferase	-0.383808	0.212131
P46109	CRKL	Crk-like protein	-0.446642	0.0650139
P46379	BAG6	Large proline-rich protein BAG6	-0.565777	0.581738
P46459	NSF	Vesicle-fusing ATPase	0.964525	0.150143
P46776	RPL27A	60S ribosomal protein L27a	-0.421427	0.00937229
P46777	RPL5	60S ribosomal protein L5	-0.0535264	0.781871
P46778	RPL21	60S ribosomal protein L21	-0.67572	0.0453755
P46779	RPL28	60S ribosomal protein L28	-0.2983	0.0628107
P46781	RPS9	40S ribosomal protein S9	-0.154926	0.3991
P46782	RPS5	40S ribosomal protein S5	0.502051	0.0134859
P46783	RPS10	40S ribosomal protein S10	-0.66321	0.0449827
P46926	GNPDA1	Glucosamine-6-phosphate isomerase 1	-0.538269	0.0517271
P46940	IQGAP1	Ras GTPase-activating-like protein IQGAP1	0.22153	0.307513
P46977	STT3A	Dolichyl-diphosphooligosaccharide--protein glycosyltransferase subunit STT3A	-0.243398	0.117052
P47224	RABIF	Guanine nucleotide exchange factor MSS4	-0.769003	0.0129505
P47755	CAPZA2	F-actin-capping protein subunit alpha-2	0.207552	0.748889
P47756	CAPZB	F-actin-capping protein subunit beta	0.41538	0.164074
P47813	EIF1AX	Eukaryotic translation initiation factor 1A	-0.435894	0.489705
P47895	ALDH1A3	Aldehyde dehydrogenase family 1 member A3	0.0755073	0.784293
P47897	QARS1	Glutamine--tRNA ligase	-0.142205	0.334945
P47914	RPL29	60S ribosomal protein L29	-0.503371	0.116184
P48047	ATP5PO	ATP synthase subunit O	-0.458011	0.0473797
P48163	ME1	NADP-dependent malic enzyme	-0.735363	0.00726585
P48444	ARCN1	Coatomer subunit delta	0.0621444	0.738562
P48449	LSS	Lanosterol synthase	-0.047389	0.956742
P48507	GCLM	Glutamate--cysteine ligase regulatory subunit	-0.0857678	0.716846
P48556	PSMD8	26S proteasome non-ATPase regulatory subunit 8	0.46006	0.0198471
P48637	GSS	Glutathione synthetase	-0.235101	0.0830524
P48643	CCT5	T-complex protein 1 subunit epsilon	0.406328	0.0925404
P48729	CSNK1A1	Casein kinase I isoform alpha	0.353976	0.608967
P48735	IDH2	Isocitrate dehydrogenase [NADP]	-0.0685329	0.593955
P48739	PITPNB	Phosphatidylinositol transfer protein beta isoform	-0.221305	0.543652
P49023	PXN	Paxillin	0.252237	0.473781
P49189	ALDH9A1	4-trimethylaminobutyraldehyde dehydrogenase	0.94371	0.00125278
P49207	RPL34	60S ribosomal protein L34	-0.325725	0.173148
P49257	LMAN1	Protein ERGIC-53	0.25555	0.329242
P49321	NASP	Nuclear autoantigenic sperm protein	0.555374	0.12388
P49327	FASN	Fatty acid synthase	-0.395522	0.0480444
P49368	CCT3	T-complex protein 1 subunit gamma	0.128972	0.498112
P49407	ARRB1	Beta-arrestin-1	-0.280125	0.403189
P49411	TUFM	Elongation factor Tu	0.327656	0.163151
P49419	ALDH7A1	Alpha-aminoadipic semialdehyde dehydrogenase	1.22997	0.000578124
P49458	SRP9	Signal recognition particle 9 kDa protein	0.825223	0.254915
P49459	UBE2A	Ubiquitin-conjugating enzyme E2 A	-1.09921	0.188481
P49588	AARS1	Alanine--tRNA ligase	0.12515	0.63366
P49589	CARS1	Cysteine--tRNA ligase	0.0607176	0.813578
P49591	SARS1	Serine--tRNA ligase	0.319162	0.137273
P49711	CTCF	Transcriptional repressor CTCF	-0.00522917	0.983157
P49720	PSMB3	Proteasome subunit beta type-3	-0.144757	0.746533
P49721	PSMB2	Proteasome subunit beta type-2	0.191381	0.324292
P49736	MCM2	DNA replication licensing factor MCM2	-0.455833	0.124337
P49748	ACADVL	Very long-chain specific acyl-CoA dehydrogenase	0.719379	0.0492637
P49755	TMED10	Transmembrane emp24 domain-containing protein 10	0.0583405	0.752482
P49756	RBM25	RNA-binding protein 25	-0.201372	0.269408
P49773	HINT1	Histidine triad nucleotide-binding protein 1	0.114707	0.719483
P49790	NUP153	Nuclear pore complex protein Nup153	1.45094	0.0409055
P49792	RANBP2	E3 SUMO-protein ligase RanBP2	0.918041	0.098448
P49821	NDUFV1	NADH dehydrogenase [ubiquinone] flavoprotein 1	0.377497	0.0222203
P49902	NT5C2	Cytosolic purine 5'-nucleotidase	0.177001	0.74899
P49915	GMPS	GMP synthase [glutamine-hydrolyzing]	0.227195	0.322781
P50213	IDH3A	Isocitrate dehydrogenase [NAD] subunit alpha	0.29871	0.164444
P50225	SULT1A1	Sulfotransferase 1A1	0.700466	0.307131
P50395	GDI2	Rab GDP dissociation inhibitor beta	0.0424717	0.860947
P50416	CPT1A	Carnitine O-palmitoyltransferase 1	0.454876	0.126229
P50454	SERPINH1	Serpin H1	-0.00473957	0.980709
P50502	ST13	Hsc70-interacting protein	0.19831	0.145818
P50552	VASP	Vasodilator-stimulated phosphoprotein	0.0226931	0.957109
P50570	DNM2	Dynamin-2	0.0674722	0.820245
P50579	METAP2	Methionine aminopeptidase 2	0.406991	0.0330535
P50750	CDK9	Cyclin-dependent kinase 9	0.407431	0.321221
P50851	LRBA	Lipopolysaccharide-responsive and beige-like anchor protein	1.72441	0.108555
P50897	PPT1	Palmitoyl-protein thioesterase 1	-0.132121	0.637614
P50914	RPL14	60S ribosomal protein L14	-0.242588	0.374045
P50990	CCT8	T-complex protein 1 subunit theta	0.0669666	0.692889
P50991	CCT4	T-complex protein 1 subunit delta	0.304817	0.0493523
P50995	ANXA11	Annexin A11	1.73646	0.0189531
P51116	FXR2	Fragile X mental retardation syndrome-related protein 2	-0.0665547	0.768348
P51148	RAB5C	Ras-related protein Rab-5C	-0.0781442	0.624285
P51149	RAB7A	Ras-related protein Rab-7a	-1.07928	0.0401436
P51153	RAB13	Ras-related protein Rab-13	0.151974	0.775893
P51398	DAP3	28S ribosomal protein S29	-0.794467	0.356585
P51452	DUSP3	Dual specificity protein phosphatase 3	0.0649511	0.645667
P51570	GALK1	Galactokinase	0.24089	0.494101
P51571	SSR4	Translocon-associated protein subunit delta	-0.362573	0.604659
P51572	BCAP31	B-cell receptor-associated protein 31	0.224328	0.115398
P51610	HCFC1	Host cell factor 1	0.371972	0.198357
P51659	HSD17B4	Peroxisomal multifunctional enzyme type 2	-0.0629022	0.761839
P51665	PSMD7	26S proteasome non-ATPase regulatory subunit 7	-0.0906197	0.664601
P51858	HDGF	Hepatoma-derived growth factor	-0.395834	0.034254
P51970	NDUFA8	NADH dehydrogenase [ubiquinone] 1 alpha subcomplex subunit 8	-0.0232832	0.922268
P51991	HNRNPA3	Heterogeneous nuclear ribonucleoprotein A3	-0.206926	0.205416
P52209	PGD	6-phosphogluconate dehydrogenase	0.106521	0.542515
P52272	HNRNPM	Heterogeneous nuclear ribonucleoprotein M	0.00947035	0.975079
P52292	KPNA2	Importin subunit alpha-1	-0.0528274	0.734479
P52298	NCBP2	Nuclear cap-binding protein subunit 2	-0.109141	0.531597
P52306	RAP1GDS1	Rap1 GTPase-GDP dissociation stimulator 1	0.516715	0.0690288
P52434	POLR2H	DNA-directed RNA polymerases I	-1.22454	0.00182199
P52565	ARHGDIA	Rho GDP-dissociation inhibitor 1	-0.441695	0.149109
P52597	HNRNPF	Heterogeneous nuclear ribonucleoprotein F	-0.0896101	0.706261
P52630	STAT2	Signal transducer and activator of transcription 2	-0.299671	0.27878
P52758	RIDA	2-iminobutanoate/2-iminopropanoate deaminase	-0.988505	0.00373216
P52788	SMS	Spermine synthase	0.270597	0.592995
P52789	HK2	Hexokinase-2	0.160051	0.665337
P52888	THOP1	Thimet oligopeptidase	-0.722779	0.14612
P52895	AKR1C2	Aldo-keto reductase family 1 member C2	-0.215677	0.121201
P52907	CAPZA1	F-actin-capping protein subunit alpha-1	0.865361	0.0965283
P52943	CRIP2	Cysteine-rich protein 2	-0.182175	0.290472
P53004	BLVRA	Biliverdin reductase A	0.0305289	0.882156
P53007	SLC25A1	Tricarboxylate transport protein	0.151996	0.432499
P53365	ARFIP2	Arfaptin-2	1.39272	0.0328858
P53396	ACLY	ATP-citrate synthase	0.12157	0.535699
P53582	METAP1	Methionine aminopeptidase 1	0.325035	0.179949
P53597	SUCLG1	Succinate--CoA ligase [ADP/GDP-forming] subunit alpha	-0.309441	0.480233
P53602	MVD	Diphosphomevalonate decarboxylase	0.694431	0.308993
P53611	RABGGTB	Geranylgeranyl transferase type-2 subunit beta	0.752822	0.107674
P53618	COPB1	Coatomer subunit beta	-0.044024	0.782953
P53621	COPA	Coatomer subunit alpha	0.0415063	0.753902
P53634	CTSC	Dipeptidyl peptidase 1	0.0715485	0.773475
P53680	AP2S1	AP-2 complex subunit sigma	-0.175736	0.348522
P53701	HCCS	Cytochrome c-type heme lyase	0.632949	0.327187
P53990	IST1	IST1 homolog	0.682667	0.00306558
P53992	SEC24C	Protein transport protein Sec24C	0.756591	0.110595
P53999	SUB1	Activated RNA polymerase II transcriptional coactivator p15	-0.510675	0.134863
P54105	CLNS1A	Methylosome subunit pICln	-0.520726	0.0205722
P54132	BLM	Bloom syndrome protein	1.04701	0.280608
P54136	RARS1	Arginine--tRNA ligase	0.0186078	0.912382
P54577	YARS1	Tyrosine--tRNA ligase	0.209494	0.220914
P54578	USP14	Ubiquitin carboxyl-terminal hydrolase 14	0.100862	0.553604
P54727	RAD23B	UV excision repair protein RAD23 homolog B	0.145013	0.632268
P54819	AK2	Adenylate kinase 2	0.598134	0.0137809
P54886	ALDH18A1	Delta-1-pyrroline-5-carboxylate synthase	0.373344	0.0246629
P55010	EIF5	Eukaryotic translation initiation factor 5	0.0328363	0.896986
P55036	PSMD4	26S proteasome non-ATPase regulatory subunit 4	-0.16026	0.521622
P55060	CSE1L	Exportin-2	-0.136402	0.588593
P55072	VCP	Transitional endoplasmic reticulum ATPase	0.0973799	0.536859
P55084	HADHB	Trifunctional enzyme subunit beta	0.321646	0.309284
P55209	NAP1L1	Nucleosome assembly protein 1-like 1	-0.0627903	0.93366
P55263	ADK	Adenosine kinase	-0.667587	0.0663561
P55265	ADAR	Double-stranded RNA-specific adenosine deaminase	0.262815	0.460513
P55317	FOXA1	Hepatocyte nuclear factor 3-alpha	0.162266	0.428765
P55735	SEC13	Protein SEC13 homolog	-0.0234331	0.929649
P55769	SNU13	NHP2-like protein 1	0.0939537	0.736196
P55786	NPEPPS	Puromycin-sensitive aminopeptidase	0.337722	0.0521181
P55884	EIF3B	Eukaryotic translation initiation factor 3 subunit B	0.164134	0.302241
P55957	BID	BH3-interacting domain death agonist	0.551098	0.210654
P56134	ATP5MF	ATP synthase subunit f	1.67608	0.0361622
P56182	RRP1	Ribosomal RNA processing protein 1 homolog A	-1.13156	0.000457754
P56192	MARS1	Methionine--tRNA ligase	-0.11174	0.661039
P56211	ARPP19	cAMP-regulated phosphoprotein 19	-1.07274	0.0217616
P56385	ATP5ME	ATP synthase subunit e	0.202123	0.713877
P56537	EIF6	Eukaryotic translation initiation factor 6	-0.293606	0.298859
P56545	CTBP2	C-terminal-binding protein 2	0.208719	0.349552
P56556	NDUFA6	NADH dehydrogenase [ubiquinone] 1 alpha subcomplex subunit 6	-0.439832	0.042644
P57088	TMEM33	Transmembrane protein 33	0.587569	0.021983
P57735	RAB25	Ras-related protein Rab-25	-0.521989	0.0873757
P58107	EPPK1	Epiplakin	0.800783	0.026908
P58546	MTPN	Myotrophin	-0.170959	0.863555
P59998	ARPC4	Actin-related protein 2/3 complex subunit 4	-0.293282	0.038923
P60033	CD81	CD81 antigen	0.0258873	0.911781
P60174	TPI1	Triosephosphate isomerase	0.0334476	0.79693
P60228	EIF3E	Eukaryotic translation initiation factor 3 subunit E	0.410041	0.0909358
P60468	SEC61B	Protein transport protein Sec61 subunit beta	0.0117007	0.975061
P60510	PPP4C	Serine/threonine-protein phosphatase 4 catalytic subunit	0.440684	0.0761296
P60520	GABARAPL2	Gamma-aminobutyric acid receptor-associated protein-like 2	-0.222721	0.130006
P60660	MYL6	Myosin light polypeptide 6	0.332799	0.0334693
P60709	ACTB	Actin	-0.0299657	0.857857
P60842	EIF4A1	Eukaryotic initiation factor 4A-I	-0.105572	0.460004
P60866	RPS20	40S ribosomal protein S20	-0.209349	0.207024
P60891	PRPS1	Ribose-phosphate pyrophosphokinase 1	-1.03763	0.0888391
P60900	PSMA6	Proteasome subunit alpha type-6	0.0382073	0.837568
P60953	CDC42	Cell division control protein 42 homolog	0.0894516	0.856294
P60981	DSTN	Destrin	0.0473881	0.744414
P60983	GMFB	Glia maturation factor beta	-0.421688	0.374372
P61006	RAB8A	Ras-related protein Rab-8A	0.422244	0.259956
P61009	SPCS3	Signal peptidase complex subunit 3	-0.00273161	0.990667
P61011	SRP54	Signal recognition particle 54 kDa protein	-0.665747	0.195049
P61019	RAB2A	Ras-related protein Rab-2A	-1.00508	0.0209921
P61024	CKS1B	Cyclin-dependent kinases regulatory subunit 1	-0.132188	0.668541
P61026	RAB10	Ras-related protein Rab-10	0.440558	0.115754
P61077	UBE2D3	Ubiquitin-conjugating enzyme E2 D3	0.251227	0.523424
P61081	UBE2M	NEDD8-conjugating enzyme Ubc12	-0.323182	0.0871821
P61086	UBE2K	Ubiquitin-conjugating enzyme E2 K	0.103568	0.827715
P61088	UBE2N	Ubiquitin-conjugating enzyme E2 N	-0.0960642	0.555841
P61106	RAB14	Ras-related protein Rab-14	0.583542	0.21633
P61158	ACTR3	Actin-related protein 3	-0.107345	0.521084
P61160	ACTR2	Actin-related protein 2	-0.281106	0.108816
P61163	ACTR1A	Alpha-centractin	0.0310626	0.939706
P61165	TMEM258	Transmembrane protein 258	-0.662008	0.120449
P61201	COPS2	COP9 signalosome complex subunit 2	-0.866527	0.11402
P61204	ARF3	ADP-ribosylation factor 3	-0.417789	0.0489209
P61221	ABCE1	ATP-binding cassette sub-family E member 1	0.103338	0.452853
P61224	RAP1B	Ras-related protein Rap-1b	-0.204527	0.45259
P61247	RPS3A	40S ribosomal protein S3a	-0.143499	0.327998
P61254	RPL26	60S ribosomal protein L26	-0.196979	0.466925
P61289	PSME3	Proteasome activator complex subunit 3	0.0567119	0.641222
P61313	RPL15	60S ribosomal protein L15	-0.388506	0.0200174
P61353	RPL27	60S ribosomal protein L27	-0.922795	0.0035234
P61457	PCBD1	Pterin-4-alpha-carbinolamine dehydratase	-0.564247	0.0171142
P61513	RPL37A	60S ribosomal protein L37a	0.215218	0.222545
P61586	RHOA	Transforming protein RhoA	-0.367724	0.121191
P61604	HSPE1	10 kDa heat shock protein	-0.834814	0.00494487
P61619	SEC61A1	Protein transport protein Sec61 subunit alpha isoform 1	-0.136034	0.484783
P61758	VBP1	Prefoldin subunit 3	0.410438	0.293584
P61769	B2M	Beta-2-microglobulin	0.451067	0.295078
P61803	DAD1	Dolichyl-diphosphooligosaccharide--protein glycosyltransferase subunit DAD1	-0.256679	0.266465
P61923	COPZ1	Coatomer subunit zeta-1	0.305794	0.486271
P61927	RPL37	60S ribosomal protein L37	-0.305878	0.236439
P61956	SUMO2	Small ubiquitin-related modifier 2	-0.394931	0.0321929
P61962	DCAF7	DDB1- and CUL4-associated factor 7	0.887959	0.0821618
P61964	WDR5	WD repeat-containing protein 5	0.366342	0.491834
P61970	NUTF2	Nuclear transport factor 2	0.242782	0.152775
P61978	HNRNPK	Heterogeneous nuclear ribonucleoprotein K	-0.310854	0.0687846
P61981	YWHAG	14-3-3 protein gamma	0.225748	0.16217
P62081	RPS7	40S ribosomal protein S7	0.0846781	0.775925
P62136	PPP1CA	Serine/threonine-protein phosphatase PP1-alpha catalytic subunit	-0.00855026	0.961819
P62140	PPP1CB	Serine/threonine-protein phosphatase PP1-beta catalytic subunit	0.0293089	0.957977
P62191	PSMC1	26S proteasome regulatory subunit 4	-0.405774	0.0952449
P62195	PSMC5	26S proteasome regulatory subunit 8	0.55288	0.194982
P62241	RPS8	40S ribosomal protein S8	-0.0506312	0.743562
P62244	RPS15A	40S ribosomal protein S15a	-0.327558	0.0461988
P62249	RPS16	40S ribosomal protein S16	-0.1186	0.518421
P62258	YWHAE	14-3-3 protein epsilon	0.443556	0.0471119
P62263	RPS14	40S ribosomal protein S14	-0.171737	0.361531
P62266	RPS23	40S ribosomal protein S23	-0.753488	0.00287475
P62269	RPS18	40S ribosomal protein S18	-0.469078	0.0490354
P62277	RPS13	40S ribosomal protein S13	-0.1237	0.519125
P62280	RPS11	40S ribosomal protein S11	0.118722	0.517926
P62304	SNRPE	Small nuclear ribonucleoprotein E	-0.186706	0.78135
P62306	SNRPF	Small nuclear ribonucleoprotein F	-0.504496	0.219
P62310	LSM3	U6 snRNA-associated Sm-like protein LSm3	-0.702842	0.158557
P62312	LSM6	U6 snRNA-associated Sm-like protein LSm6	0.0724413	0.663854
P62314	SNRPD1	Small nuclear ribonucleoprotein Sm D1	-0.614385	0.0424079
P62316	SNRPD2	Small nuclear ribonucleoprotein Sm D2	0.0363447	0.799969
P62318	SNRPD3	Small nuclear ribonucleoprotein Sm D3	-0.764085	0.00452783
P62330	ARF6	ADP-ribosylation factor 6	-0.070283	0.864967
P62333	PSMC6	26S proteasome regulatory subunit 10B	0.484609	0.00831889
P62424	RPL7A	60S ribosomal protein L7a	-0.181579	0.343353
P62491	RAB11A	Ras-related protein Rab-11A	-0.385297	0.101517
P62495	ETF1	Eukaryotic peptide chain release factor subunit 1	0.298587	0.411565
P62633	CNBP	Cellular nucleic acid-binding protein	1.53175	0.00921472
P62701	RPS4X	40S ribosomal protein S4	-0.312509	0.0846368
P62714	PPP2CB	Serine/threonine-protein phosphatase 2A catalytic subunit beta isoform	0.324376	0.628319
P62745	RHOB	Rho-related GTP-binding protein RhoB	-0.103541	0.890877
P62750	RPL23A	60S ribosomal protein L23a	-0.269523	0.122487
P62753	RPS6	40S ribosomal protein S6	-0.130826	0.412473
P62805	H4-16	Histone H4	-0.579346	0.0995033
P62805	H4-16	Histone H4	-0.579346	0.0995033
P62805	H4-16	Histone H4	-0.579346	0.0995033
P62805	H4-16	Histone H4	-0.579346	0.0995033
P62805	H4-16	Histone H4	-0.579346	0.0995033
P62805	H4-16	Histone H4	-0.579346	0.0995033
P62805	H4-16	Histone H4	-0.579346	0.0995033
P62805	H4-16	Histone H4	-0.579346	0.0995033
P62805	H4-16	Histone H4	-0.579346	0.0995033
P62805	H4-16	Histone H4	-0.579346	0.0995033
P62805	H4-16	Histone H4	-0.579346	0.0995033
P62805	H4-16	Histone H4	-0.579346	0.0995033
P62805	H4-16	Histone H4	-0.579346	0.0995033
P62805	H4-16	Histone H4	-0.579346	0.0995033
P62820	RAB1A	Ras-related protein Rab-1A	2.15834	0.00248304
P62826	RAN	GTP-binding nuclear protein Ran	-0.120659	0.375966
P62829	RPL23	60S ribosomal protein L23	-0.271522	0.127835
P62841	RPS15	40S ribosomal protein S15	-0.496115	0.243693
P62847	RPS24	40S ribosomal protein S24	-0.617272	0.0261764
P62851	RPS25	40S ribosomal protein S25	-0.385018	0.106731
P62854	RPS26	40S ribosomal protein S26	0.131319	0.565442
P62857	RPS28	40S ribosomal protein S28	-0.454757	0.0893852
P62861	FAU	40S ribosomal protein S30	-0.27874	0.418464
P62873	GNB1	Guanine nucleotide-binding protein G(I)/G(S)/G(T) subunit beta-1	1.05763	0.0728592
P62877	RBX1	E3 ubiquitin-protein ligase RBX1	-0.734887	0.00259125
P62879	GNB2	Guanine nucleotide-binding protein G(I)/G(S)/G(T) subunit beta-2	0.336016	0.0633767
P62888	RPL30	60S ribosomal protein L30	-0.936085	0.702912
P62891	RPL39	60S ribosomal protein L39	-0.714528	0.15818
P62899	RPL31	60S ribosomal protein L31	-0.125955	0.515174
P62906	RPL10A	60S ribosomal protein L10a	-0.362155	0.047343
P62910	RPL32	60S ribosomal protein L32	-0.551041	0.0201869
P62913	RPL11	60S ribosomal protein L11	-0.0856442	0.578899
P62917	RPL8	60S ribosomal protein L8	-0.97413	0.000167909
P62937	PPIA	Peptidyl-prolyl cis-trans isomerase A	-0.19679	0.400139
P62942	FKBP1A	Peptidyl-prolyl cis-trans isomerase FKBP1A	-1.18054	0.00117487
P62979	RPS27A	Ubiquitin-40S ribosomal protein S27a	-0.17516	0.28065
P62993	GRB2	Growth factor receptor-bound protein 2	0.0360604	0.902887
P62995	TRA2B	Transformer-2 protein homolog beta	-0.341172	0.387571
P63000	RAC1	Ras-related C3 botulinum toxin substrate 1	-0.162334	0.236358
P63010	AP2B1	AP-2 complex subunit beta	-0.221498	0.282689
P63104	YWHAZ	14-3-3 protein zeta/delta	0.769596	0.000758221
P63151	PPP2R2A	Serine/threonine-protein phosphatase 2A 55 kDa regulatory subunit B alpha isoform	0.142376	0.819183
P63165	SUMO1	Small ubiquitin-related modifier 1	-0.0644956	0.710469
P63167	DYNLL1	Dynein light chain 1	-0.883233	0.00291483
P63172	DYNLT1	Dynein light chain Tctex-type 1	-0.285386	0.222031
P63173	RPL38	60S ribosomal protein L38	-0.116934	0.713874
P63208	SKP1	S-phase kinase-associated protein 1	0.145868	0.654167
P63218	GNG5	Guanine nucleotide-binding protein G(I)/G(S)/G(O) subunit gamma-5	1.08612	0.0756886
P63220	RPS21	40S ribosomal protein S21	-0.197969	0.506887
P63241	EIF5A	Eukaryotic translation initiation factor 5A-1	0.0512853	0.79751
P63244	RACK1	Receptor of activated protein C kinase 1	-0.00411326	0.980857
P63261	ACTG1	Actin	0.353573	0.673143
P63279	UBE2I	SUMO-conjugating enzyme UBC9	-0.207219	0.219168
P67809	YBX1	Y-box-binding protein 1	-0.366616	0.200039
P67812	SEC11A	Signal peptidase complex catalytic subunit SEC11A	-0.483313	0.0126491
P67870	CSNK2B	Casein kinase II subunit beta	-0.42947	0.161849
P67936	TPM4	Tropomyosin alpha-4 chain	0.551593	0.024973
P68104	EEF1A1	Elongation factor 1-alpha 1	-0.091695	0.586468
P68133	ACTA1	Actin	-0.377817	0.053839
P68363	TUBA1B	Tubulin alpha-1B chain	0.237577	0.0892151
P68371	TUBB4B	Tubulin beta-4B chain	0.0048222	0.97411
P68400	CSNK2A1	Casein kinase II subunit alpha	-0.0287702	0.880398
P69905	HBA1	Hemoglobin subunit alpha	0.639006	0.0903788
P69905	HBA1	Hemoglobin subunit alpha	0.639006	0.0903788
P78344	EIF4G2	Eukaryotic translation initiation factor 4 gamma 2	0.0667786	0.872528
P78345	RPP38	Ribonuclease P protein subunit p38	0.143451	0.6635
P78347	GTF2I	General transcription factor II-I	-0.118802	0.710283
P78362	SRPK2	SRSF protein kinase 2	-0.797143	0.05477
P78371	CCT2	T-complex protein 1 subunit beta	-0.0286782	0.819368
P78417	GSTO1	Glutathione S-transferase omega-1	0.868057	0.000544005
P78527	PRKDC	DNA-dependent protein kinase catalytic subunit	0.0650759	0.63237
P80217	IFI35	Interferon-induced 35 kDa protein	-0.47569	0.225175
P80303	NUCB2	Nucleobindin-2	0.92007	0.0806609
P80404	ABAT	4-aminobutyrate aminotransferase	-2.10965	4.43021e-06
P82675	MRPS5	28S ribosomal protein S5	0.698041	0.113902
P82930	MRPS34	28S ribosomal protein S34	0.856478	0.397562
P82979	SARNP	SAP domain-containing ribonucleoprotein	0.463113	0.195265
P83731	RPL24	60S ribosomal protein L24	0.151984	0.38887
P84085	ARF5	ADP-ribosylation factor 5	-1.07325	0.0207354
P84090	ERH	Enhancer of rudimentary homolog	-0.169802	0.264711
P84095	RHOG	Rho-related GTP-binding protein RhoG	0.142724	0.652105
P84098	RPL19	60S ribosomal protein L19	-0.38153	0.0256112
P84103	SRSF3	Serine/arginine-rich splicing factor 3	-0.511461	0.0820998
P84243	H3-3A	Histone H3.3	-0.575726	0.0993211
P84243	H3-3A	Histone H3.3	-0.575726	0.0993211
P86790	CCZ1B	Vacuolar fusion protein CCZ1 homolog B	0.330421	0.473019
P86790	CCZ1B	Vacuolar fusion protein CCZ1 homolog B	0.330421	0.473019
P98175	RBM10	RNA-binding protein 10	-0.146817	0.556937
P98179	RBM3	RNA-binding protein 3	-0.601242	0.0187082
P99999	CYCS	Cytochrome c	0.562563	0.1515
Q00325	SLC25A3	Phosphate carrier protein	0.293963	0.0645088
Q00341	HDLBP	Vigilin	0.581652	0.224607
Q00535	CDK5	Cyclin-dependent-like kinase 5	-0.421819	0.117897
Q00577	PURA	Transcriptional activator protein Pur-alpha	1.36438	0.340872
Q00610	CLTC	Clathrin heavy chain 1	-0.0177504	0.90732
Q00688	FKBP3	Peptidyl-prolyl cis-trans isomerase FKBP3	-0.763881	0.0205872
Q00765	REEP5	Receptor expression-enhancing protein 5	0.301148	0.181378
Q00796	SORD	Sorbitol dehydrogenase	0.700069	0.00174667
Q00839	HNRNPU	Heterogeneous nuclear ribonucleoprotein U	0.0633226	0.695803
Q00978	IRF9	Interferon regulatory factor 9	0.194571	0.452754
Q01081	U2AF1	Splicing factor U2AF 35 kDa subunit	-0.253031	0.0707544
Q01081	U2AF1	Splicing factor U2AF 35 kDa subunit	-0.253031	0.0707544
Q01082	SPTBN1	Spectrin beta chain	0.151497	0.389022
Q01085	TIAL1	Nucleolysin TIAR	0.501441	0.196129
Q01105	SET	Protein SET	-0.440381	0.0789115
Q01130	SRSF2	Serine/arginine-rich splicing factor 2	-0.716124	0.112785
Q01433	AMPD2	AMP deaminase 2	-0.625884	0.0427131
Q01518	CAP1	Adenylyl cyclase-associated protein 1	-0.0218142	0.869282
Q01581	HMGCS1	Hydroxymethylglutaryl-CoA synthase	0.503784	0.0954575
Q01629	IFITM2	Interferon-induced transmembrane protein 2	-0.214244	0.252453
Q01650	SLC7A5	Large neutral amino acids transporter small subunit 1	0.658121	0.0355873
Q01780	EXOSC10	Exosome component 10	0.725882	0.119533
Q01813	PFKP	ATP-dependent 6-phosphofructokinase	0.253863	0.05645
Q01844	EWSR1	RNA-binding protein EWS	-0.623666	0.0808312
Q01968	OCRL	Inositol polyphosphate 5-phosphatase OCRL	-0.176289	0.759557
Q02218	OGDH	2-oxoglutarate dehydrogenase	0.258724	0.563646
Q02252	ALDH6A1	Methylmalonate-semialdehyde dehydrogenase [acylating]	0.0840456	0.782642
Q02543	RPL18A	60S ribosomal protein L18a	-0.443311	0.0356656
Q02750	MAP2K1	Dual specificity mitogen-activated protein kinase kinase 1	-0.420475	0.177389
Q02790	FKBP4	Peptidyl-prolyl cis-trans isomerase FKBP4	0.0852768	0.536516
Q02878	RPL6	60S ribosomal protein L6	-0.349565	0.0363204
Q02978	SLC25A11	Mitochondrial 2-oxoglutarate/malate carrier protein	0.0108129	0.961884
Q03519	TAP2	Antigen peptide transporter 2	0.421756	0.0777796
Q04206	RELA	Transcription factor p65	-1.58427	0.0346134
Q04637	EIF4G1	Eukaryotic translation initiation factor 4 gamma 1	0.159011	0.526161
Q04726	TLE3	Transducin-like enhancer protein 3	-0.339494	0.232514
Q04760	GLO1	Lactoylglutathione lyase	0.392001	0.0188448
Q04828	AKR1C1	Aldo-keto reductase family 1 member C1	0.127228	0.77267
Q04837	SSBP1	Single-stranded DNA-binding protein	-0.351678	0.0301522
Q04917	YWHAH	14-3-3 protein eta	0.169007	0.603766
Q04941	PLP2	Proteolipid protein 2	0.489432	0.365417
Q05048	CSTF1	Cleavage stimulation factor subunit 1	-0.0413334	0.821736
Q05086	UBE3A	Ubiquitin-protein ligase E3A	-0.524848	0.0882792
Q05519	SRSF11	Serine/arginine-rich splicing factor 11	-1.06485	0.0277824
Q05639	EEF1A2	Elongation factor 1-alpha 2	-0.274083	0.76428
Q05655	PRKCD	Protein kinase C delta type	-0.0822203	0.806919
Q06124	PTPN11	Tyrosine-protein phosphatase non-receptor type 11	0.0560847	0.929145
Q06203	PPAT	Amidophosphoribosyltransferase	-0.230193	0.347194
Q06210	GFPT1	Glutamine--fructose-6-phosphate aminotransferase [isomerizing] 1	-0.235038	0.256629
Q06323	PSME1	Proteasome activator complex subunit 1	0.3222	0.130426
Q06830	PRDX1	Peroxiredoxin-1	0.518512	0.00534047
Q07002	CDK18	Cyclin-dependent kinase 18	0.311604	0.16787
Q07020	RPL18	60S ribosomal protein L18	-0.50772	0.0937657
Q07065	CKAP4	Cytoskeleton-associated protein 4	0.686173	0.129582
Q07666	KHDRBS1	KH domain-containing	-0.373741	0.0683424
Q07812	BAX	Apoptosis regulator BAX	0.875324	0.00508959
Q07866	KLC1	Kinesin light chain 1	0.245341	0.115185
Q07955	SRSF1	Serine/arginine-rich splicing factor 1	-0.695504	0.092318
Q07960	ARHGAP1	Rho GTPase-activating protein 1	0.144718	0.414776
Q08209	PPP3CA	Serine/threonine-protein phosphatase 2B catalytic subunit alpha isoform	0.103131	0.51582
Q08211	DHX9	ATP-dependent RNA helicase A	-0.882823	0.000606244
Q08257	CRYZ	Quinone oxidoreductase	-0.777241	0.079621
Q08380	LGALS3BP	Galectin-3-binding protein	-0.393114	0.174117
Q08722	CD47	Leukocyte surface antigen CD47	-0.00155139	0.990135
Q08945	SSRP1	FACT complex subunit SSRP1	-0.365987	0.25763
Q08J23	NSUN2	RNA cytosine C(5)-methyltransferase NSUN2	1.5921	0.347804
Q09161	NCBP1	Nuclear cap-binding protein subunit 1	0.536862	0.0467581
Q09666	AHNAK	Neuroblast differentiation-associated protein AHNAK	-0.237051	0.138871
Q0VGL1	LAMTOR4	Ragulator complex protein LAMTOR4	-0.0242074	0.895336
Q10567	AP1B1	AP-1 complex subunit beta-1	0.0796816	0.608348
Q10570	CPSF1	Cleavage and polyadenylation specificity factor subunit 1	-0.573939	0.357557
Q10589	BST2	Bone marrow stromal antigen 2	2.4963	0.00749289
Q10713	PMPCA	Mitochondrial-processing peptidase subunit alpha	0.217065	0.541157
Q12768	WASHC5	WASH complex subunit 5	-1.33888	0.0192905
Q12774	ARHGEF5	Rho guanine nucleotide exchange factor 5	-0.508877	0.101718
Q12789	GTF3C1	General transcription factor 3C polypeptide 1	0.148049	0.718564
Q12792	TWF1	Twinfilin-1	0.548403	0.462734
Q12846	STX4	Syntaxin-4	0.263826	0.260224
Q12849	GRSF1	G-rich sequence factor 1	0.487269	0.093343
Q12874	SF3A3	Splicing factor 3A subunit 3	0.123391	0.649694
Q12904	AIMP1	Aminoacyl tRNA synthase complex-interacting multifunctional protein 1	-1.11979	0.000741747
Q12905	ILF2	Interleukin enhancer-binding factor 2	0.173531	0.585959
Q12906	ILF3	Interleukin enhancer-binding factor 3	-0.256128	0.103772
Q12907	LMAN2	Vesicular integral-membrane protein VIP36	0.0763255	0.621454
Q12931	TRAP1	Heat shock protein 75 kDa	0.0813451	0.707781
Q12959	DLG1	Disks large homolog 1	-0.0934587	0.724106
Q13011	ECH1	Delta(3	-0.116051	0.82745
Q13033	STRN3	Striatin-3	-0.376626	0.0541991
Q13045	FLII	Protein flightless-1 homolog	-0.256459	0.556806
Q13057	COASY	Bifunctional coenzyme A synthase	0.0380402	0.978964
Q13085	ACACA	Acetyl-CoA carboxylase 1	-1.43241	5.04183e-06
Q13098	GPS1	COP9 signalosome complex subunit 1	1.02587	0.00583501
Q13131	PRKAA1	5'-AMP-activated protein kinase catalytic subunit alpha-1	-0.497393	0.280423
Q13148	TARDBP	TAR DNA-binding protein 43	-0.0272279	0.895184
Q13151	HNRNPA0	Heterogeneous nuclear ribonucleoprotein A0	0.0351438	0.972812
Q13155	AIMP2	Aminoacyl tRNA synthase complex-interacting multifunctional protein 2	-0.131558	0.550518
Q13162	PRDX4	Peroxiredoxin-4	0.180796	0.520337
Q13177	PAK2	Serine/threonine-protein kinase PAK 2	0.175958	0.449
Q13185	CBX3	Chromobox protein homolog 3	0.0352358	0.897708
Q13200	PSMD2	26S proteasome non-ATPase regulatory subunit 2	0.382413	0.0464135
Q13228	SELENBP1	Methanethiol oxidase	0.229596	0.586532
Q13242	SRSF9	Serine/arginine-rich splicing factor 9	-0.107797	0.581851
Q13243	SRSF5	Serine/arginine-rich splicing factor 5	-0.870422	0.0870112
Q13247	SRSF6	Serine/arginine-rich splicing factor 6	-0.734316	0.0574249
Q13263	TRIM28	Transcription intermediary factor 1-beta	0.26204	0.383397
Q13283	G3BP1	Ras GTPase-activating protein-binding protein 1	-0.920822	0.000143129
Q13286	CLN3	Battenin	0.585973	0.142565
Q13330	MTA1	Metastasis-associated protein MTA1	-0.116112	0.658719
Q13347	EIF3I	Eukaryotic translation initiation factor 3 subunit I	-0.10146	0.530736
Q13404	UBE2V1	Ubiquitin-conjugating enzyme E2 variant 1	-0.364245	0.0297585
Q13404	UBE2V1	Ubiquitin-conjugating enzyme E2 variant 1	-0.364245	0.0297585
Q13409	DYNC1I2	Cytoplasmic dynein 1 intermediate chain 2	0.81729	0.0512674
Q13428	TCOF1	Treacle protein	-0.0662494	0.803553
Q13435	SF3B2	Splicing factor 3B subunit 2	0.409274	0.153227
Q13442	PDAP1	28 kDa heat- and acid-stable phosphoprotein	-0.474321	0.130846
Q13454	TUSC3	Tumor suppressor candidate 3	0.0995797	0.859181
Q13492	PICALM	Phosphatidylinositol-binding clathrin assembly protein	-0.230136	0.296723
Q13501	SQSTM1	Sequestosome-1	0.551774	0.269971
Q13547	HDAC1	Histone deacetylase 1	-0.0751409	0.699113
Q13561	DCTN2	Dynactin subunit 2	-0.965831	0.12407
Q13572	ITPK1	Inositol-tetrakisphosphate 1-kinase	0.609248	0.087938
Q13573	SNW1	SNW domain-containing protein 1	-0.0491453	0.771403
Q13595	TRA2A	Transformer-2 protein homolog alpha	-0.606706	0.0738663
Q13616	CUL1	Cullin-1	-0.839427	0.19474
Q13617	CUL2	Cullin-2	-0.733396	0.130616
Q13618	CUL3	Cullin-3	-0.752096	0.0129937
Q13620	CUL4B	Cullin-4B	-0.252412	0.482031
Q13630	GFUS	GDP-L-fucose synthase	0.495393	0.313785
Q13685	AAMP	Angio-associated migratory cell protein	0.831909	0.081794
Q13724	MOGS	Mannosyl-oligosaccharide glucosidase	-0.406349	0.43062
Q13765	NACA	Nascent polypeptide-associated complex subunit alpha	-0.970973	0.00262042
Q13769	THOC5	THO complex subunit 5 homolog	-0.013372	0.919819
Q13813	SPTAN1	Spectrin alpha chain	0.467154	0.0197491
Q13838	DDX39B	Spliceosome RNA helicase DDX39B	0.826575	0.032407
Q13867	BLMH	Bleomycin hydrolase	-0.711876	0.269565
Q13868	EXOSC2	Exosome complex component RRP4	-0.0757317	0.7266
Q13907	IDI1	Isopentenyl-diphosphate Delta-isomerase 1	0.53587	0.0997199
Q14008	CKAP5	Cytoskeleton-associated protein 5	0.821744	0.158341
Q14061	COX17	Cytochrome c oxidase copper chaperone	-0.704824	0.0390626
Q14103	HNRNPD	Heterogeneous nuclear ribonucleoprotein D0	-0.276077	0.0827481
Q14137	BOP1	Ribosome biogenesis protein BOP1	0.209204	0.481361
Q14145	KEAP1	Kelch-like ECH-associated protein 1	-0.368781	0.206103
Q14152	EIF3A	Eukaryotic translation initiation factor 3 subunit A	0.000340451	0.99789
Q14157	UBAP2L	Ubiquitin-associated protein 2-like	0.0729784	0.77856
Q14165	MLEC	Malectin	-1.11991	0.000766741
Q14166	TTLL12	Tubulin--tyrosine ligase-like protein 12	0.10224	0.737418
Q14203	DCTN1	Dynactin subunit 1	0.387497	0.135193
Q14204	DYNC1H1	Cytoplasmic dynein 1 heavy chain 1	0.0712565	0.855111
Q14232	EIF2B1	Translation initiation factor eIF-2B subunit alpha	0.179034	0.732499
Q14247	CTTN	Src substrate cortactin	0.188438	0.268077
Q14258	TRIM25	E3 ubiquitin/ISG15 ligase TRIM25	0.679625	0.0397699
Q14318	FKBP8	Peptidyl-prolyl cis-trans isomerase FKBP8	-0.226858	0.54999
Q14320	FAM50A	Protein FAM50A	-0.380177	0.185653
Q14444	CAPRIN1	Caprin-1	-0.0270193	0.876945
Q14498	RBM39	RNA-binding protein 39	-0.573306	0.0110013
Q14566	MCM6	DNA replication licensing factor MCM6	0.284279	0.107137
Q14677	CLINT1	Clathrin interactor 1	-0.335164	0.491526
Q14683	SMC1A	Structural maintenance of chromosomes protein 1A	0.201443	0.267852
Q14694	USP10	Ubiquitin carboxyl-terminal hydrolase 10	-0.137033	0.409262
Q14696	MESD	LRP chaperone MESD	-0.728037	0.137323
Q14697	GANAB	Neutral alpha-glucosidase AB	-0.242661	0.120492
Q14738	PPP2R5D	Serine/threonine-protein phosphatase 2A 56 kDa regulatory subunit delta isoform	0.228206	0.652669
Q14764	MVP	Major vault protein	0.319086	0.629612
Q14765	STAT4	Signal transducer and activator of transcription 4	-0.945237	0.025083
Q14802	FXYD3	FXYD domain-containing ion transport regulator 3	0.389144	0.0471645
Q14839	CHD4	Chromodomain-helicase-DNA-binding protein 4	-0.0532254	0.838314
Q14847	LASP1	LIM and SH3 domain protein 1	0.452909	0.0817518
Q14974	KPNB1	Importin subunit beta-1	0.190647	0.287459
Q14978	NOLC1	Nucleolar and coiled-body phosphoprotein 1	0.483185	0.266265
Q14980	NUMA1	Nuclear mitotic apparatus protein 1	-0.064053	0.75612
Q14C86	GAPVD1	GTPase-activating protein and VPS9 domain-containing protein 1	0.671532	0.00431589
Q15003	NCAPH	Condensin complex subunit 2	0.110456	0.908343
Q15004	PCLAF	PCNA-associated factor	-0.44729	0.112386
Q15005	SPCS2	Signal peptidase complex subunit 2	0.289917	0.371634
Q15008	PSMD6	26S proteasome non-ATPase regulatory subunit 6	0.2278	0.17668
Q15019	SEPTIN2	Septin-2	0.234749	0.585059
Q15020	SART3	Squamous cell carcinoma antigen recognized by T-cells 3	-0.244248	0.195331
Q15021	NCAPD2	Condensin complex subunit 1	0.34111	0.371082
Q15024	EXOSC7	Exosome complex component RRP42	1.01746	0.0346192
Q15029	EFTUD2	116 kDa U5 small nuclear ribonucleoprotein component	-0.168474	0.444502
Q15041	ARL6IP1	ADP-ribosylation factor-like protein 6-interacting protein 1	0.202339	0.295869
Q15046	KARS1	Lysine--tRNA ligase	-0.210222	0.282723
Q15056	EIF4H	Eukaryotic translation initiation factor 4H	-0.253559	0.652247
Q15059	BRD3	Bromodomain-containing protein 3	-0.625702	0.0295116
Q15084	PDIA6	Protein disulfide-isomerase A6	0.30904	0.367397
Q15102	PAFAH1B3	Platelet-activating factor acetylhydrolase IB subunit alpha1	-0.0547007	0.804031
Q15125	EBP	3-beta-hydroxysteroid-Delta(8)	-0.33206	0.379611
Q15126	PMVK	Phosphomevalonate kinase	-0.0766644	0.727812
Q15149	PLEC	Plectin	0.34457	0.101907
Q15181	PPA1	Inorganic pyrophosphatase	0.139219	0.363085
Q15185	PTGES3	Prostaglandin E synthase 3	-0.015934	0.936259
Q15233	NONO	Non-POU domain-containing octamer-binding protein	-0.370793	0.0740687
Q15257	PTPA	Serine/threonine-protein phosphatase 2A activator	0.306219	0.0661463
Q15286	RAB35	Ras-related protein Rab-35	-0.880646	0.00198956
Q15287	RNPS1	RNA-binding protein with serine-rich domain 1	-1.49721	0.186631
Q15291	RBBP5	Retinoblastoma-binding protein 5	-0.296596	0.0992422
Q15293	RCN1	Reticulocalbin-1	-0.941114	0.0984162
Q15349	RPS6KA2	Ribosomal protein S6 kinase alpha-2	0.809415	0.0525939
Q15363	TMED2	Transmembrane emp24 domain-containing protein 2	-0.7709	0.143911
Q15365	PCBP1	Poly(rC)-binding protein 1	0.370558	0.0509212
Q15366	PCBP2	Poly(rC)-binding protein 2	1.22396	0.00117075
Q15369	ELOC	Elongin-C	0.344543	0.151763
Q15370	ELOB	Elongin-B	-0.251908	0.153017
Q15382	RHEB	GTP-binding protein Rheb	-0.257218	0.113162
Q15392	DHCR24	Delta(24)-sterol reductase	-0.526153	0.132401
Q15393	SF3B3	Splicing factor 3B subunit 3	0.117811	0.465719
Q15404	RSU1	Ras suppressor protein 1	-0.243935	0.247782
Q15424	SAFB	Scaffold attachment factor B1	0.00318113	0.987564
Q15427	SF3B4	Splicing factor 3B subunit 4	-0.392864	0.151573
Q15428	SF3A2	Splicing factor 3A subunit 2	-1.09424	0.0110926
Q15436	SEC23A	Protein transport protein Sec23A	-0.141431	0.618056
Q15437	SEC23B	Protein transport protein Sec23B	-0.0759851	0.525393
Q15459	SF3A1	Splicing factor 3A subunit 1	-0.633982	0.00982232
Q15599	SLC9A3R2	Na(+)/H(+) exchange regulatory cofactor NHE-RF2	0.42793	0.206683
Q15631	TSN	Translin	0.169519	0.432588
Q15637	SF1	Splicing factor 1	1.12249	0.0904585
Q15651	HMGN3	High mobility group nucleosome-binding domain-containing protein 3	-0.108411	0.818689
Q15654	TRIP6	Thyroid receptor-interacting protein 6	0.0614796	0.845669
Q15691	MAPRE1	Microtubule-associated protein RP/EB family member 1	0.00918841	0.975414
Q15717	ELAVL1	ELAV-like protein 1	-0.21607	0.119539
Q15813	TBCE	Tubulin-specific chaperone E	-0.608781	0.323896
Q15814	TBCC	Tubulin-specific chaperone C	0.168017	0.80965
Q15843	NEDD8	NEDD8	-1.46649	0.000150171
Q15942	ZYX	Zyxin	1.07621	0.00897686
Q16181	SEPTIN7	Septin-7	-0.0574094	0.88415
Q16186	ADRM1	Proteasomal ubiquitin receptor ADRM1	1.39482	0.0063453
Q16204	CCDC6	Coiled-coil domain-containing protein 6	0.491939	0.633168
Q16401	PSMD5	26S proteasome non-ATPase regulatory subunit 5	0.506671	0.0705399
Q16531	DDB1	DNA damage-binding protein 1	-0.0978707	0.469327
Q16537	PPP2R5E	Serine/threonine-protein phosphatase 2A 56 kDa regulatory subunit epsilon isoform	0.29143	0.405565
Q16539	MAPK14	Mitogen-activated protein kinase 14	-0.825449	0.24515
Q16543	CDC37	Hsp90 co-chaperone Cdc37	1.57296	0.0012443
Q16555	DPYSL2	Dihydropyrimidinase-related protein 2	0.602323	0.0493191
Q16563	SYPL1	Synaptophysin-like protein 1	0.12327	0.52827
Q16576	RBBP7	Histone-binding protein RBBP7	-0.0698046	0.557292
Q16629	SRSF7	Serine/arginine-rich splicing factor 7	-0.565154	0.213633
Q16630	CPSF6	Cleavage and polyadenylation specificity factor subunit 6	-1.17862	0.00357087
Q16643	DBN1	Drebrin	0.985422	0.00220398
Q16698	DECR1	2	-0.126774	0.484843
Q16719	KYNU	Kynureninase	0.213788	0.437396
Q16762	TST	Thiosulfate sulfurtransferase	0.263033	0.377094
Q16763	UBE2S	Ubiquitin-conjugating enzyme E2 S	-1.60403	0.050543
Q16775	HAGH	Hydroxyacylglutathione hydrolase	1.56903	0.0662006
Q16777	H2AC20	Histone H2A type 2-C	-0.363052	0.155003
Q16778	H2BC21	Histone H2B type 2-E	-0.0879865	0.792495
Q16795	NDUFA9	NADH dehydrogenase [ubiquinone] 1 alpha subcomplex subunit 9	0.914892	0.272132
Q16822	PCK2	Phosphoenolpyruvate carboxykinase [GTP]	-1.44907	0.000386966
Q16836	HADH	Hydroxyacyl-coenzyme A dehydrogenase	0.484842	0.111815
Q16850	CYP51A1	Lanosterol 14-alpha demethylase	0.689133	0.0738164
Q16851	UGP2	UTP--glucose-1-phosphate uridylyltransferase	0.236097	0.670587
Q16864	ATP6V1F	V-type proton ATPase subunit F	-0.344022	0.469248
Q16881	TXNRD1	Thioredoxin reductase 1	0.0895061	0.819881
Q16890	TPD52L1	Tumor protein D53	0.198394	0.541146
Q16891	IMMT	MICOS complex subunit MIC60	2.05069	0.00166189
Q1KMD3	HNRNPUL2	Heterogeneous nuclear ribonucleoprotein U-like protein 2	0.265636	0.259958
Q27J81	INF2	Inverted formin-2	1.32679	0.0629379
Q29RF7	PDS5A	Sister chromatid cohesion protein PDS5 homolog A	0.177442	0.753026
Q2M389	WASHC4	WASH complex subunit 4	-0.660831	0.304764
Q2NL82	TSR1	Pre-rRNA-processing protein TSR1 homolog	-0.308034	0.472875
Q2TAY7	SMU1	WD40 repeat-containing protein SMU1	-0.496862	0.11807
Q32MZ4	LRRFIP1	Leucine-rich repeat flightless-interacting protein 1	0.870197	0.42502
Q3SXM5	HSDL1	Inactive hydroxysteroid dehydrogenase-like protein 1	0.816991	0.0101572
Q3YEC7	RABL6	Rab-like protein 6	1.41396	0.150774
Q4G0J3	LARP7	La-related protein 7	-1.01751	0.00398641
Q52LJ0	FAM98B	Protein FAM98B	-0.211375	0.518614
Q53GS9	USP39	U4/U6.U5 tri-snRNP-associated protein 2	-0.0418393	0.818514
Q53H96	PYCR3	Pyrroline-5-carboxylate reductase 3	0.0654673	0.713348
Q53RE8	ANKRD39	Ankyrin repeat domain-containing protein 39	1.15616	0.253284
Q562R1	ACTBL2	Beta-actin-like protein 2	-0.0602458	0.72453
Q58FF6	HSP90AB4P	Putative heat shock protein HSP 90-beta 4	0.269352	0.182179
Q5H9R7	PPP6R3	Serine/threonine-protein phosphatase 6 regulatory subunit 3	-0.13785	0.734711
Q5JRX3	PITRM1	Presequence protease	-0.143943	0.699676
Q5JTH9	RRP12	RRP12-like protein	-0.0443728	0.877502
Q5JWF2	GNAS	Guanine nucleotide-binding protein G(s) subunit alpha isoforms XLas	1.11632	0.0195351
Q5QNW6	H2BC18	Histone H2B type 2-F	-0.329109	0.166683
Q5SSJ5	HP1BP3	Heterochromatin protein 1-binding protein 3	0.636896	0.0989336
Q5SXM8	DNLZ	DNL-type zinc finger protein	-0.686712	0.00285597
Q5T1J5	CHCHD2P9	Putative coiled-coil-helix-coiled-coil-helix domain-containing protein CHCHD2P9	0.210161	0.472963
Q5T4S7	UBR4	E3 ubiquitin-protein ligase UBR4	-0.588615	0.474124
Q5T653	MRPL2	39S ribosomal protein L2	-0.529946	0.0843512
Q5T8P6	RBM26	RNA-binding protein 26	-0.105538	0.587999
Q5TAQ9	DCAF8	DDB1- and CUL4-associated factor 8	-0.363444	0.194223
Q5TEC6	H3-7	Histone HIST2H3PS2	-0.393138	0.233766
Q5TFE4	NT5DC1	5'-nucleotidase domain-containing protein 1	0.989875	0.147509
Q5U5X0	LYRM7	Complex III assembly factor LYRM7	1.10161	0.0431385
Q5VTU8	ATP5F1EP2	ATP synthase subunit epsilon-like protein	-0.271674	0.237883
Q5VWZ2	LYPLAL1	Lysophospholipase-like protein 1	0.371388	0.185798
Q5VYK3	ECPAS	Proteasome adapter and scaffold protein ECM29	0.26279	0.586689
Q63HN8	RNF213	E3 ubiquitin-protein ligase RNF213	0.848572	0.247864
Q658Y4	FAM91A1	Protein FAM91A1	-0.795347	0.111798
Q6AI08	HEATR6	HEAT repeat-containing protein 6	0.136958	0.489683
Q6DKI1	RPL7L1	60S ribosomal protein L7-like 1	0.505526	0.183889
Q6FI81	CIAPIN1	Anamorsin	-0.592875	0.450267
Q6IA69	NADSYN1	Glutamine-dependent NAD(+) synthetase	-0.181545	0.210447
Q6IBS0	TWF2	Twinfilin-2	0.694512	0.050654
Q6NXE6	ARMC6	Armadillo repeat-containing protein 6	2.21933	0.000309051
Q6NXG1	ESRP1	Epithelial splicing regulatory protein 1	0.631253	0.0869417
Q6NXS1	PPP1R2B	Protein phosphatase inhibitor 2 family member B	0.496648	0.226529
Q6P1N9	TATDN1	Putative deoxyribonuclease TATDN1	0.0441334	0.849168
Q6P2E9	EDC4	Enhancer of mRNA-decapping protein 4	-0.256229	0.637485
Q6P2Q9	PRPF8	Pre-mRNA-processing-splicing factor 8	-0.465788	0.0274997
Q6P587	FAHD1	Acylpyruvase FAHD1	1.43862	0.00799199
Q6P5R6	RPL22L1	60S ribosomal protein L22-like 1	-0.522125	0.0352037
Q6P996	PDXDC1	Pyridoxal-dependent decarboxylase domain-containing protein 1	0.519673	0.0243225
Q6PI48	DARS2	Aspartate--tRNA ligase	-0.558673	0.412405
Q6PJT7	ZC3H14	Zinc finger CCCH domain-containing protein 14	-0.161922	0.588482
Q6PKG0	LARP1	La-related protein 1	0.129076	0.644081
Q6STE5	SMARCD3	SWI/SNF-related matrix-associated actin-dependent regulator of chromatin subfamily D member 3	-1.63551	0.00053969
Q6UW60	PCSK4	Proprotein convertase subtilisin/kexin type 4	-0.284934	0.216757
Q6UW68	TMEM205	Transmembrane protein 205	-0.146361	0.40032
Q6UXN9	WDR82	WD repeat-containing protein 82	-0.533019	0.0256521
Q6Y1H2	HACD2	Very-long-chain (3R)-3-hydroxyacyl-CoA dehydratase 2	0.253576	0.378952
Q6YN16	HSDL2	Hydroxysteroid dehydrogenase-like protein 2	-0.0577935	0.890216
Q6ZMG9	CERS6	Ceramide synthase 6	-0.180149	0.502121
Q6ZXV5	TMTC3	Protein O-mannosyl-transferase TMTC3	0.228647	0.300047
Q71U36	TUBA1A	Tubulin alpha-1A chain	0.124635	0.477054
Q71UI9	H2AZ2	Histone H2A.V	-0.445209	0.0408485
Q7KZF4	SND1	Staphylococcal nuclease domain-containing protein 1	-0.121886	0.399324
Q7KZI7	MARK2	Serine/threonine-protein kinase MARK2	0.651705	0.0224778
Q7L014	DDX46	Probable ATP-dependent RNA helicase DDX46	-0.491967	0.0579208
Q7L0Y3	TRMT10C	tRNA methyltransferase 10 homolog C	-0.100125	0.591087
Q7L1Q6	BZW1	Basic leucine zipper and W2 domain-containing protein 1	0.651443	0.0323645
Q7L2E3	DHX30	ATP-dependent RNA helicase DHX30	0.537286	0.1011
Q7L2J0	MEPCE	7SK snRNA methylphosphate capping enzyme	0.0380274	0.845504
Q7L576	CYFIP1	Cytoplasmic FMR1-interacting protein 1	0.25363	0.742674
Q7L5D6	GET4	Golgi to ER traffic protein 4 homolog	-0.162707	0.414104
Q7L5N1	COPS6	COP9 signalosome complex subunit 6	0.34393	0.0434156
Q7L7L0	H2AW	Histone H2A type 3	-0.810059	0.0172165
Q7L9L4	MOB1B	MOB kinase activator 1B	-0.2244	0.470596
Q7RTV0	PHF5A	PHD finger-like domain-containing protein 5A	0.209763	0.396713
Q7Z2K6	ERMP1	Endoplasmic reticulum metallopeptidase 1	-0.279191	0.310679
Q7Z2W4	ZC3HAV1	Zinc finger CCCH-type antiviral protein 1	0.346718	0.0798265
Q7Z3U7	MON2	Protein MON2 homolog	-0.578838	0.0396859
Q7Z406	MYH14	Myosin-14	-0.717412	0.203096
Q7Z4H3	HDDC2	5'-deoxynucleotidase HDDC2	-0.244096	0.251534
Q7Z4V5	HDGFL2	Hepatoma-derived growth factor-related protein 2	-0.516205	0.197415
Q7Z4W1	DCXR	L-xylulose reductase	0.195657	0.19478
Q7Z601	GPR142	Probable G-protein coupled receptor 142	0.068181	0.913017
Q7Z6Z7	HUWE1	E3 ubiquitin-protein ligase HUWE1	0.00376157	0.985157
Q7Z7H8	MRPL10	39S ribosomal protein L10	0.0291714	0.884165
Q7Z7K0	CMC1	COX assembly mitochondrial protein homolog	0.16835	0.252528
Q86TI0	TBC1D1	TBC1 domain family member 1	0.831279	0.43832
Q86TI2	DPP9	Dipeptidyl peptidase 9	-0.293105	0.575526
Q86U42	PABPN1	Polyadenylate-binding protein 2	0.217839	0.364347
Q86UE8	TLK2	Serine/threonine-protein kinase tousled-like 2	-0.249037	0.661209
Q86UP2	KTN1	Kinectin	0.811249	0.0198538
Q86V81	ALYREF	THO complex subunit 4	-0.834849	0.000743147
Q86VM9	ZC3H18	Zinc finger CCCH domain-containing protein 18	-0.111087	0.851345
Q86VP6	CAND1	Cullin-associated NEDD8-dissociated protein 1	0.0817759	0.636345
Q86W42	THOC6	THO complex subunit 6 homolog	1.22131	6.95547e-05
Q86WQ0	NR2C2AP	Nuclear receptor 2C2-associated protein	-0.107757	0.67518
Q86X55	CARM1	Histone-arginine methyltransferase CARM1	-0.138512	0.469851
Q86XP3	DDX42	ATP-dependent RNA helicase DDX42	-0.0512971	0.887289
Q86YP4	GATAD2A	Transcriptional repressor p66-alpha	-0.762585	0.00844606
Q8IUE6	H2AC21	Histone H2A type 2-B	-0.642306	0.0632976
Q8IV08	PLD3	5'-3' exonuclease PLD3	0.112848	0.547815
Q8IV33	KIAA0825	Uncharacterized protein KIAA0825	-0.629517	0.150551
Q8IV36	HID1	Protein HID1	-0.0775031	0.694785
Q8IV50	LYSMD2	LysM and putative peptidoglycan-binding domain-containing protein 2	0.305953	0.0584752
Q8IVS2	MCAT	Malonyl-CoA-acyl carrier protein transacylase	0.507669	0.260319
Q8IWA5	SLC44A2	Choline transporter-like protein 2	0.458487	0.174243
Q8IWX8	CHERP	Calcium homeostasis endoplasmic reticulum protein	0.187945	0.433008
Q8IXB1	DNAJC10	DnaJ homolog subfamily C member 10	-2.59621	0.00312271
Q8IY21	DDX60	Probable ATP-dependent RNA helicase DDX60	-0.429027	0.238932
Q8IY81	FTSJ3	pre-rRNA 2'-O-ribose RNA methyltransferase FTSJ3	-0.587562	0.0141553
Q8IYB3	SRRM1	Serine/arginine repetitive matrix protein 1	-1.24924	0.00862983
Q8IYM0	FAM186B	Protein FAM186B	1.23677	0.000355183
Q8IZL8	PELP1	Proline-	-0.543054	0.130756
Q8N138	ORMDL3	ORM1-like protein 3	-0.0933929	0.832586
Q8N163	CCAR2	Cell cycle and apoptosis regulator protein 2	0.012036	0.964395
Q8N1F7	NUP93	Nuclear pore complex protein Nup93	-0.040624	0.859598
Q8N1G2	CMTR1	Cap-specific mRNA (nucleoside-2'-O-)-methyltransferase 1	0.203687	0.423033
Q8N1G4	LRRC47	Leucine-rich repeat-containing protein 47	0.0897327	0.642464
Q8N335	GPD1L	Glycerol-3-phosphate dehydrogenase 1-like protein	0.3528	0.386816
Q8N4V1	MMGT1	Membrane magnesium transporter 1	0.630867	0.282892
Q8N5I9	NOPCHAP1	Uncharacterized protein C12orf45	-1.02004	0.034495
Q8N5K1	CISD2	CDGSH iron-sulfur domain-containing protein 2	0.19247	0.521005
Q8N5M4	TTC9C	Tetratricopeptide repeat protein 9C	0.235309	0.754331
Q8N684	CPSF7	Cleavage and polyadenylation specificity factor subunit 7	0.126892	0.530788
Q8N6H7	ARFGAP2	ADP-ribosylation factor GTPase-activating protein 2	-0.18998	0.196098
Q8N6M0	OTUD6B	Deubiquitinase OTUD6B	-0.212615	0.569974
Q8N766	EMC1	ER membrane protein complex subunit 1	0.37073	0.122977
Q8N7H5	PAF1	RNA polymerase II-associated factor 1 homolog	0.0148555	0.958127
Q8NBF2	NHLRC2	NHL repeat-containing protein 2	0.856195	0.0216718
Q8NBS9	TXNDC5	Thioredoxin domain-containing protein 5	0.265986	0.193866
Q8NC51	SERBP1	Plasminogen activator inhibitor 1 RNA-binding protein	-0.595553	0.00321377
Q8NCK7	SLC16A11	Monocarboxylate transporter 11	-1.20415	0.00655473
Q8NCL4	GALNT6	Polypeptide N-acetylgalactosaminyltransferase 6	0.0645107	0.763446
Q8NDH3	NPEPL1	Probable aminopeptidase NPEPL1	0.056734	0.847514
Q8NE71	ABCF1	ATP-binding cassette sub-family F member 1	0.74172	0.0651203
Q8NEZ5	FBXO22	F-box only protein 22	1.12659	0.0105624
Q8NFA0	USP32	Ubiquitin carboxyl-terminal hydrolase 32	0.107606	0.836853
Q8NFV4	ABHD11	Protein ABHD11	0.390644	0.260798
Q8NFW8	CMAS	N-acylneuraminate cytidylyltransferase	-0.00795378	0.981463
Q8NHH9	ATL2	Atlastin-2	0.36837	0.303749
Q8TAT6	NPLOC4	Nuclear protein localization protein 4 homolog	0.557853	0.537179
Q8TB61	SLC35B2	Adenosine 3'-phospho 5'-phosphosulfate transporter 1	0.788878	0.0178138
Q8TBB5	KLHDC4	Kelch domain-containing protein 4	0.0972597	0.928598
Q8TBX8	PIP4K2C	Phosphatidylinositol 5-phosphate 4-kinase type-2 gamma	-0.764484	0.321103
Q8TC12	RDH11	Retinol dehydrogenase 11	-0.49807	0.160393
Q8TCJ2	STT3B	Dolichyl-diphosphooligosaccharide--protein glycosyltransferase subunit STT3B	-0.488128	0.0488616
Q8TCS8	PNPT1	Polyribonucleotide nucleotidyltransferase 1	0.0422818	0.939991
Q8TCT8	SPPL2A	Signal peptide peptidase-like 2A	0.71646	0.0125165
Q8TCT9	HM13	Minor histocompatibility antigen H13	0.354097	0.141363
Q8TD08	MAPK15	Mitogen-activated protein kinase 15	-1.02255	0.043804
Q8TDD1	DDX54	ATP-dependent RNA helicase DDX54	0.185355	0.290975
Q8TDN6	BRIX1	Ribosome biogenesis protein BRX1 homolog	-0.182178	0.459977
Q8TEQ6	GEMIN5	Gem-associated protein 5	-0.171752	0.302373
Q8TEX9	IPO4	Importin-4	0.245633	0.201825
Q8TF09	DYNLRB2	Dynein light chain roadblock-type 2	-0.127337	0.50875
Q8WTW3	COG1	Conserved oligomeric Golgi complex subunit 1	0.666795	0.0138444
Q8WUM4	PDCD6IP	Programmed cell death 6-interacting protein	0.530538	0.0179164
Q8WUY1	THEM6	Protein THEM6	0.492414	0.149237
Q8WVK2	SNRNP27	U4/U6.U5 small nuclear ribonucleoprotein 27 kDa protein	-0.474342	0.399338
Q8WWM7	ATXN2L	Ataxin-2-like protein	0.151602	0.587573
Q8WWY3	PRPF31	U4/U6 small nuclear ribonucleoprotein Prp31	0.456434	0.108246
Q8WXF1	PSPC1	Paraspeckle component 1	0.0210823	0.943215
Q92466	DDB2	DNA damage-binding protein 2	-0.103408	0.631787
Q92481	TFAP2B	Transcription factor AP-2-beta	-0.0563453	0.737967
Q92499	DDX1	ATP-dependent RNA helicase DDX1	-0.00914608	0.956911
Q92522	H1-10	Histone H1.10	-0.447318	0.129982
Q92544	TM9SF4	Transmembrane 9 superfamily member 4	-0.191377	0.590456
Q92552	MRPS27	28S ribosomal protein S27	0.206298	0.265301
Q92597	NDRG1	Protein NDRG1	0.591698	0.210917
Q92598	HSPH1	Heat shock protein 105 kDa	0.261805	0.225194
Q92616	GCN1	eIF-2-alpha kinase activator GCN1	-0.022552	0.87293
Q92688	ANP32B	Acidic leucine-rich nuclear phosphoprotein 32 family member B	-0.0526383	0.936576
Q92734	TFG	Protein TFG	-0.104688	0.416739
Q92747	ARPC1A	Actin-related protein 2/3 complex subunit 1A	-0.414992	0.1678
Q92769	HDAC2	Histone deacetylase 2	-0.457509	0.121443
Q92841	DDX17	Probable ATP-dependent RNA helicase DDX17	0.0697745	0.655119
Q92882	OSTF1	Osteoclast-stimulating factor 1	-0.0142551	0.94785
Q92890	UFD1	Ubiquitin recognition factor in ER-associated degradation protein 1	-0.240759	0.387855
Q92896	GLG1	Golgi apparatus protein 1	1.60455	0.00702522
Q92900	UPF1	Regulator of nonsense transcripts 1	-0.119935	0.806462
Q92922	SMARCC1	SWI/SNF complex subunit SMARCC1	0.452613	0.0662113
Q92945	KHSRP	Far upstream element-binding protein 2	0.249477	0.192167
Q92973	TNPO1	Transportin-1	0.363048	0.587293
Q93009	USP7	Ubiquitin carboxyl-terminal hydrolase 7	-0.278411	0.189894
Q93052	LPP	Lipoma-preferred partner	-0.0790308	0.915814
Q93084	ATP2A3	Sarcoplasmic/endoplasmic reticulum calcium ATPase 3	-0.17418	0.654221
Q969H8	MYDGF	Myeloid-derived growth factor	-0.724429	0.001966
Q969Q0	RPL36AL	60S ribosomal protein L36a-like	0.126904	0.678029
Q969X5	ERGIC1	Endoplasmic reticulum-Golgi intermediate compartment protein 1	0.828067	0.0676444
Q96A26	FAM162A	Protein FAM162A	0.160764	0.310522
Q96A57	TMEM230	Transmembrane protein 230	-0.141852	0.519553
Q96A72	MAGOHB	Protein mago nashi homolog 2	0.667	0.611205
Q96AC1	FERMT2	Fermitin family homolog 2	-0.0127735	0.951682
Q96AE4	FUBP1	Far upstream element-binding protein 1	-0.0409769	0.771611
Q96AG4	LRRC59	Leucine-rich repeat-containing protein 59	0.0454402	0.737055
Q96BF6	NACC2	Nucleus accumbens-associated protein 2	0.35141	0.213451
Q96BI1	SLC22A18	Solute carrier family 22 member 18	0.159121	0.5791
Q96BM9	ARL8A	ADP-ribosylation factor-like protein 8A	-0.0222934	0.940573
Q96C01	FAM136A	Protein FAM136A	0.223007	0.177655
Q96CN7	ISOC1	Isochorismatase domain-containing protein 1	0.41738	0.189402
Q96CP2	FLYWCH2	FLYWCH family member 2	-0.262769	0.542385
Q96CS3	FAF2	FAS-associated factor 2	1.25912	0.198873
Q96CT7	CCDC124	Coiled-coil domain-containing protein 124	-0.732689	0.0615494
Q96CW1	AP2M1	AP-2 complex subunit mu	-0.30425	0.323608
Q96D05	FAM241B	Protein FAM241B	-0.464022	0.0337176
Q96D46	NMD3	60S ribosomal export protein NMD3	-0.844804	0.0774502
Q96DB5	RMDN1	Regulator of microtubule dynamics protein 1	-0.313171	0.103776
Q96DG6	CMBL	Carboxymethylenebutenolidase homolog	0.0651362	0.875792
Q96DI7	SNRNP40	U5 small nuclear ribonucleoprotein 40 kDa protein	-0.0700614	0.894772
Q96EK5	KIFBP	KIF-binding protein	0.155878	0.488221
Q96EL2	MRPS24	28S ribosomal protein S24	0.0142673	0.910927
Q96EL3	MRPL53	39S ribosomal protein L53	-0.394343	0.590517
Q96EP5	DAZAP1	DAZ-associated protein 1	0.0728339	0.728478
Q96FJ2	DYNLL2	Dynein light chain 2	-0.399577	0.013396
Q96FN9	DTD2	D-aminoacyl-tRNA deacylase 2	-0.132156	0.800865
Q96FQ6	S100A16	Protein S100-A16	-0.688128	0.0108758
Q96FW1	OTUB1	Ubiquitin thioesterase OTUB1	0.400657	0.00946024
Q96FX7	TRMT61A	tRNA (adenine(58)-N(1))-methyltransferase catalytic subunit TRMT61A	0.958211	0.179918
Q96G03	PGM2	Phosphoglucomutase-2	0.250967	0.38598
Q96G23	CERS2	Ceramide synthase 2	0.215125	0.463482
Q96GC9	VMP1	Vacuole membrane protein 1	0.971285	0.00325354
Q96HE7	ERO1A	ERO1-like protein alpha	0.262849	0.169122
Q96HR9	REEP6	Receptor expression-enhancing protein 6	-1.65005	0.146104
Q96HS1	PGAM5	Serine/threonine-protein phosphatase PGAM5	-0.307025	0.338524
Q96HY7	DHTKD1	Probable 2-oxoglutarate dehydrogenase E1 component DHKTD1	-0.0339286	0.913563
Q96I24	FUBP3	Far upstream element-binding protein 3	0.326677	0.507673
Q96IR7	HPDL	4-hydroxyphenylpyruvate dioxygenase-like protein	0.0694265	0.815134
Q96IU4	ABHD14B	Protein ABHD14B	0.307653	0.107126
Q96IX5	ATP5MK	ATP synthase membrane subunit DAPIT	0.031535	0.889946
Q96J66	ABCC11	ATP-binding cassette sub-family C member 11	-0.651073	0.0323349
Q96K17	BTF3L4	Transcription factor BTF3 homolog 4	-1.19554	0.0413523
Q96K37	SLC35E1	Solute carrier family 35 member E1	0.0814675	0.717279
Q96KB5	PBK	Lymphokine-activated killer T-cell-originated protein kinase	0.0837458	0.702479
Q96KG9	SCYL1	N-terminal kinase-like protein	-0.191619	0.286923
Q96KN1	LRATD2	Protein LRATD2	0.989228	0.0379785
Q96KP4	CNDP2	Cytosolic non-specific dipeptidase	-0.485731	0.106435
Q96LA8	PRMT6	Protein arginine N-methyltransferase 6	-0.271874	0.244521
Q96N66	MBOAT7	Lysophospholipid acyltransferase 7	-0.357275	0.255194
Q96P70	IPO9	Importin-9	0.204511	0.773457
Q96PK6	RBM14	RNA-binding protein 14	-0.217033	0.321831
Q96PK6	RBM14	RNA-binding protein 14	-0.217033	0.321831
Q96PZ0	PUS7	Pseudouridylate synthase 7 homolog	-0.76005	0.0285382
Q96Q11	TRNT1	CCA tRNA nucleotidyltransferase 1	0.49128	0.0710278
Q96QK1	VPS35	Vacuolar protein sorting-associated protein 35	0.278622	0.259567
Q96RP9	GFM1	Elongation factor G	-5.72551	0.00141397
Q96RQ3	MCCC1	Methylcrotonoyl-CoA carboxylase subunit alpha	-1.30789	2.86351e-05
Q96RS6	NUDCD1	NudC domain-containing protein 1	0.0582626	0.726109
Q96SI9	STRBP	Spermatid perinuclear RNA-binding protein	0.560656	0.569403
Q96ST2	IWS1	Protein IWS1 homolog	-0.0523483	0.906474
Q96T51	RUFY1	RUN and FYVE domain-containing protein 1	0.416176	0.407003
Q96T76	MMS19	MMS19 nucleotide excision repair protein homolog	-0.171088	0.307024
Q96TA1	NIBAN2	Protein Niban 2	0.129749	0.52855
Q99426	TBCB	Tubulin-folding cofactor B	0.354095	0.113465
Q99436	PSMB7	Proteasome subunit beta type-7	0.312584	0.290801
Q99442	SEC62	Translocation protein SEC62	-0.191179	0.260459
Q99447	PCYT2	Ethanolamine-phosphate cytidylyltransferase	0.285095	0.671295
Q99459	CDC5L	Cell division cycle 5-like protein	-0.419944	0.0703588
Q99460	PSMD1	26S proteasome non-ATPase regulatory subunit 1	-0.293352	0.251458
Q99497	PARK7	Parkinson disease protein 7	-0.151216	0.424058
Q99543	DNAJC2	DnaJ homolog subfamily C member 2	-0.199902	0.470912
Q99571	P2RX4	P2X purinoceptor 4	1.13567	0.0980154
Q99575	POP1	Ribonucleases P/MRP protein subunit POP1	-1.18784	0.0435389
Q99584	S100A13	Protein S100-A13	-0.716187	0.0529257
Q99598	TSNAX	Translin-associated protein X	0.453655	0.100926
Q99614	TTC1	Tetratricopeptide repeat protein 1	-0.193949	0.539641
Q99615	DNAJC7	DnaJ homolog subfamily C member 7	-0.0420371	0.926314
Q99623	PHB2	Prohibitin-2	0.330612	0.196636
Q99643	SDHC	Succinate dehydrogenase cytochrome b560 subunit	-0.264577	0.503133
Q99714	HSD17B10	3-hydroxyacyl-CoA dehydrogenase type-2	-0.586984	0.273024
Q99729	HNRNPAB	Heterogeneous nuclear ribonucleoprotein A/B	-0.687347	0.0139024
Q99733	NAP1L4	Nucleosome assembly protein 1-like 4	-0.405836	0.206706
Q99797	MIPEP	Mitochondrial intermediate peptidase	-0.0235067	0.972474
Q99798	ACO2	Aconitate hydratase	-0.0825004	0.684031
Q99805	TM9SF2	Transmembrane 9 superfamily member 2	0.0962333	0.82655
Q99816	TSG101	Tumor susceptibility gene 101 protein	0.519248	0.0202119
Q99832	CCT7	T-complex protein 1 subunit eta	0.414813	0.0199863
Q99848	EBNA1BP2	Probable rRNA-processing protein EBP2	0.0581502	0.778565
Q99873	PRMT1	Protein arginine N-methyltransferase 1	0.100362	0.450486
Q9BPW8	NIPSNAP1	Protein NipSnap homolog 1	-0.645079	0.0105804
Q9BPX5	ARPC5L	Actin-related protein 2/3 complex subunit 5-like protein	-0.302357	0.695423
Q9BQ61	TRIR	Telomerase RNA component interacting RNase	0.635464	0.610744
Q9BQ69	MACROD1	ADP-ribose glycohydrolase MACROD1	0.606288	0.1695
Q9BQ70	TCF25	Transcription factor 25	0.226048	0.633422
Q9BQA1	WDR77	Methylosome protein 50	0.322635	0.0678426
Q9BQB6	VKORC1	Vitamin K epoxide reductase complex subunit 1	-0.561603	0.102558
Q9BQE5	APOL2	Apolipoprotein L2	1.04019	0.0626236
Q9BQG0	MYBBP1A	Myb-binding protein 1A	0.693872	0.241262
Q9BR76	CORO1B	Coronin-1B	-0.0836907	0.553411
Q9BRA2	TXNDC17	Thioredoxin domain-containing protein 17	-0.092742	0.798085
Q9BRF8	CPPED1	Serine/threonine-protein phosphatase CPPED1	0.545178	0.0508441
Q9BRJ7	NUDT16L1	Tudor-interacting repair regulator protein	0.208626	0.284043
Q9BRR6	ADPGK	ADP-dependent glucokinase	-1.04403	0.0407704
Q9BRT6	LLPH	Protein LLP homolog	-1.00957	0.00934297
Q9BRX8	PRXL2A	Peroxiredoxin-like 2A	-0.0998706	0.673721
Q9BS26	ERP44	Endoplasmic reticulum resident protein 44	-0.0381831	0.866866
Q9BS40	LXN	Latexin	-0.134608	0.324569
Q9BSH4	TACO1	Translational activator of cytochrome c oxidase 1	-0.0344084	0.8999
Q9BSH5	HDHD3	Haloacid dehalogenase-like hydrolase domain-containing protein 3	0.165981	0.727634
Q9BSJ8	ESYT1	Extended synaptotagmin-1	0.452113	0.0120599
Q9BSR8	YIPF4	Protein YIPF4	-0.409304	0.133452
Q9BT78	COPS4	COP9 signalosome complex subunit 4	0.158083	0.735277
Q9BTE3	MCMBP	Mini-chromosome maintenance complex-binding protein	-0.245557	0.353495
Q9BTT0	ANP32E	Acidic leucine-rich nuclear phosphoprotein 32 family member E	-0.491854	0.588605
Q9BTV4	TMEM43	Transmembrane protein 43	-0.125525	0.640633
Q9BTW9	TBCD	Tubulin-specific chaperone D	0.00170585	0.996011
Q9BTZ2	DHRS4	Dehydrogenase/reductase SDR family member 4	-0.215279	0.524648
Q9BUB7	TMEM70	Transmembrane protein 70	-0.60851	0.120915
Q9BUJ2	HNRNPUL1	Heterogeneous nuclear ribonucleoprotein U-like protein 1	-0.632162	0.12317
Q9BUL8	PDCD10	Programmed cell death protein 10	-0.396595	0.193329
Q9BUN8	DERL1	Derlin-1	0.191879	0.503638
Q9BUP3	HTATIP2	Oxidoreductase HTATIP2	0.21374	0.165213
Q9BUQ8	DDX23	Probable ATP-dependent RNA helicase DDX23	-0.423359	0.0819024
Q9BV20	MRI1	Methylthioribose-1-phosphate isomerase	0.0553955	0.876164
Q9BV35	SLC25A23	Calcium-binding mitochondrial carrier protein SCaMC-3	1.83369	0.00255513
Q9BV38	WDR18	WD repeat-containing protein 18	0.317195	0.245897
Q9BV40	VAMP8	Vesicle-associated membrane protein 8	-0.529773	0.187025
Q9BV44	THUMPD3	THUMP domain-containing protein 3	1.05376	0.0634512
Q9BV86	NTMT1	N-terminal Xaa-Pro-Lys N-methyltransferase 1	-0.0662966	0.685957
Q9BVC6	TMEM109	Transmembrane protein 109	-0.465544	0.146286
Q9BVJ7	DUSP23	Dual specificity protein phosphatase 23	-0.00840075	0.96847
Q9BVK6	TMED9	Transmembrane emp24 domain-containing protein 9	-0.0164348	0.921512
Q9BW27	NUP85	Nuclear pore complex protein Nup85	1.29301	0.000137677
Q9BW60	ELOVL1	Elongation of very long chain fatty acids protein 1	-0.363503	0.0999061
Q9BW92	TARS2	Threonine--tRNA ligase	0.689917	0.189087
Q9BWF3	RBM4	RNA-binding protein 4	-0.617166	0.00271618
Q9BWJ5	SF3B5	Splicing factor 3B subunit 5	0.0478677	0.877089
Q9BX68	HINT2	Histidine triad nucleotide-binding protein 2	-0.509702	0.133096
Q9BX95	SGPP1	Sphingosine-1-phosphate phosphatase 1	0.111942	0.604261
Q9BXJ9	NAA15	N-alpha-acetyltransferase 15	0.429109	0.032959
Q9BXP5	SRRT	Serrate RNA effector molecule homolog	0.17677	0.5039
Q9BXW7	HDHD5	Haloacid dehalogenase-like hydrolase domain-containing 5	0.0958249	0.510388
Q9BY32	ITPA	Inosine triphosphate pyrophosphatase	0.647903	0.0277556
Q9BY42	RTF2	Replication termination factor 2	0.301194	0.448048
Q9BY44	EIF2A	Eukaryotic translation initiation factor 2A	-0.270835	0.0543188
Q9BYC9	MRPL20	39S ribosomal protein L20	1.45832	0.0837622
Q9BYG5	PARD6B	Partitioning defective 6 homolog beta	-0.402457	0.110739
Q9BYN0	SRXN1	Sulfiredoxin-1	0.180505	0.637142
Q9BYT8	NLN	Neurolysin	0.238826	0.531674
Q9BZE4	GTPBP4	Nucleolar GTP-binding protein 1	-0.186506	0.458353
Q9BZL1	UBL5	Ubiquitin-like protein 5	0.214182	0.538619
Q9BZZ5	API5	Apoptosis inhibitor 5	0.536994	0.152708
Q9C0C2	TNKS1BP1	182 kDa tankyrase-1-binding protein	0.872921	0.0550217
Q9C0C9	UBE2O	(E3-independent) E2 ubiquitin-conjugating enzyme	0.702307	0.459687
Q9GZL7	WDR12	Ribosome biogenesis protein WDR12	-0.30276	0.503093
Q9GZN8	C20orf27	UPF0687 protein C20orf27	0.185038	0.418104
Q9GZT3	SLIRP	SRA stem-loop-interacting RNA-binding protein	-0.519958	0.0991281
Q9GZZ1	NAA50	N-alpha-acetyltransferase 50	-0.0236055	0.925902
Q9H074	PAIP1	Polyadenylate-binding protein-interacting protein 1	0.312859	0.143399
Q9H0C8	ILKAP	Integrin-linked kinase-associated serine/threonine phosphatase 2C	-1.63551	0.00053969
Q9H0D6	XRN2	5'-3' exoribonuclease 2	0.26969	0.117508
Q9H0U3	MAGT1	Magnesium transporter protein 1	0.914892	0.276917
Q9H0U4	RAB1B	Ras-related protein Rab-1B	0.567598	0.0142891
Q9H1E3	NUCKS1	Nuclear ubiquitous casein and cyclin-dependent kinase substrate 1	0.0909005	0.756663
Q9H223	EHD4	EH domain-containing protein 4	0.137077	0.54123
Q9H299	SH3BGRL3	SH3 domain-binding glutamic acid-rich-like protein 3	-0.131249	0.549278
Q9H2H8	PPIL3	Peptidyl-prolyl cis-trans isomerase-like 3	-0.577464	0.0166355
Q9H2H9	SLC38A1	Sodium-coupled neutral amino acid transporter 1	-0.812619	0.0356369
Q9H2J4	PDCL3	Phosducin-like protein 3	-0.127304	0.607413
Q9H2M9	RAB3GAP2	Rab3 GTPase-activating protein non-catalytic subunit	-0.104359	0.623884
Q9H2P0	ADNP	Activity-dependent neuroprotector homeobox protein	1.28719	0.024014
Q9H2U1	DHX36	ATP-dependent DNA/RNA helicase DHX36	0.291149	0.350535
Q9H2U2	PPA2	Inorganic pyrophosphatase 2	-0.293627	0.127514
Q9H307	PNN	Pinin	-0.468017	0.234323
Q9H3H3	C11orf68	UPF0696 protein C11orf68	0.325754	0.144443
Q9H3K6	BOLA2	BolA-like protein 2	-0.0877879	0.766667
Q9H3K6	BOLA2	BolA-like protein 2	-0.0877879	0.766667
Q9H3N1	TMX1	Thioredoxin-related transmembrane protein 1	0.388599	0.0500229
Q9H3P7	ACBD3	Golgi resident protein GCP60	0.56645	0.175271
Q9H3S7	PTPN23	Tyrosine-protein phosphatase non-receptor type 23	0.77046	0.124065
Q9H3U1	UNC45A	Protein unc-45 homolog A	0.138286	0.451222
Q9H444	CHMP4B	Charged multivesicular body protein 4b	-0.526125	0.0178003
Q9H4A4	RNPEP	Aminopeptidase B	0.00860184	0.967036
Q9H4A5	GOLPH3L	Golgi phosphoprotein 3-like	-0.261	0.303694
Q9H4M9	EHD1	EH domain-containing protein 1	-1.10187	0.0760592
Q9H6R3	ACSS3	Acyl-CoA synthetase short-chain family member 3	-0.269834	0.156544
Q9H773	DCTPP1	dCTP pyrophosphatase 1	0.105125	0.593342
Q9H7B2	RPF2	Ribosome production factor 2 homolog	1.01159	0.00122777
Q9H7Z7	PTGES2	Prostaglandin E synthase 2	0.707502	0.0219372
Q9H814	PHAX	Phosphorylated adapter RNA export protein	0.0589307	0.800018
Q9H832	UBE2Z	Ubiquitin-conjugating enzyme E2 Z	-0.533109	0.266858
Q9H8W4	PLEKHF2	Pleckstrin homology domain-containing family F member 2	0.0621824	0.756819
Q9H910	JPT2	Jupiter microtubule associated homolog 2	-0.436071	0.169337
Q9H993	ARMT1	Damage-control phosphatase ARMT1	-0.03488	0.875554
Q9H9B4	SFXN1	Sideroflexin-1	0.171243	0.343966
Q9H9P8	L2HGDH	L-2-hydroxyglutarate dehydrogenase	-0.0984195	0.606046
Q9H9T3	ELP3	Elongator complex protein 3	1.02076	0.0368214
Q9HAB8	PPCS	Phosphopantothenate--cysteine ligase	-0.181161	0.826895
Q9HAV4	XPO5	Exportin-5	0.409627	0.444808
Q9HAV7	GRPEL1	GrpE protein homolog 1	0.552726	0.0426279
Q9HB07	MYG1	MYG1 exonuclease	0.4397	0.289691
Q9HB71	CACYBP	Calcyclin-binding protein	0.0153677	0.934564
Q9HC35	EML4	Echinoderm microtubule-associated protein-like 4	0.00341194	0.985779
Q9HC38	GLOD4	Glyoxalase domain-containing protein 4	0.331102	0.0388622
Q9HCC0	MCCC2	Methylcrotonoyl-CoA carboxylase beta chain	-0.62232	0.00928832
Q9HCE1	MOV10	Helicase MOV-10	-0.535755	0.277627
Q9HCN8	SDF2L1	Stromal cell-derived factor 2-like protein 1	-0.413905	0.0882874
Q9HCY8	S100A14	Protein S100-A14	0.714071	0.00212507
Q9HD33	MRPL47	39S ribosomal protein L47	0.0544492	0.740441
Q9HD45	TM9SF3	Transmembrane 9 superfamily member 3	-0.37569	0.0855425
Q9HDC9	APMAP	Adipocyte plasma membrane-associated protein	0.176148	0.44856
Q9NNW5	WDR6	WD repeat-containing protein 6	0.251296	0.481195
Q9NP72	RAB18	Ras-related protein Rab-18	0.407457	0.336046
Q9NP79	VTA1	Vacuolar protein sorting-associated protein VTA1 homolog	-1.21715	0.0391204
Q9NPD3	EXOSC4	Exosome complex component RRP41	0.164686	0.485003
Q9NPD8	UBE2T	Ubiquitin-conjugating enzyme E2 T	0.214871	0.511058
Q9NPJ3	ACOT13	Acyl-coenzyme A thioesterase 13	-0.232005	0.212224
Q9NPJ6	MED4	Mediator of RNA polymerase II transcription subunit 4	-1.07889	0.0116807
Q9NQC3	RTN4	Reticulon-4	-0.0902768	0.831931
Q9NQE9	HINT3	Histidine triad nucleotide-binding protein 3	0.0150848	0.943081
Q9NQT5	EXOSC3	Exosome complex component RRP40	-0.0343489	0.788687
Q9NR30	DDX21	Nucleolar RNA helicase 2	-0.311643	0.561409
Q9NR31	SAR1A	GTP-binding protein SAR1a	-0.620589	0.011545
Q9NR45	NANS	Sialic acid synthase	-0.0335543	0.806596
Q9NR56	MBNL1	Muscleblind-like protein 1	0.00973413	0.968851
Q9NRF9	POLE3	DNA polymerase epsilon subunit 3	-0.262163	0.105646
Q9NRW7	VPS45	Vacuolar protein sorting-associated protein 45	1.01211	0.124034
Q9NSD9	FARSB	Phenylalanine--tRNA ligase beta subunit	0.273393	0.135662
Q9NSE4	IARS2	Isoleucine--tRNA ligase	-1.58922	0.050286
Q9NT62	ATG3	Ubiquitin-like-conjugating enzyme ATG3	-0.334686	0.205303
Q9NTJ3	SMC4	Structural maintenance of chromosomes protein 4	0.465876	0.136666
Q9NTK5	OLA1	Obg-like ATPase 1	0.635284	0.102111
Q9NTZ6	RBM12	RNA-binding protein 12	0.440968	0.10134
Q9NUI1	DECR2	Peroxisomal 2	-0.320629	0.116623
Q9NUQ6	SPATS2L	SPATS2-like protein	-0.21288	0.77523
Q9NV06	DCAF13	DDB1- and CUL4-associated factor 13	0.275828	0.743582
Q9NVA2	SEPTIN11	Septin-11	0.649412	0.212276
Q9NVI1	FANCI	Fanconi anemia group I protein	0.0460909	0.743313
Q9NVP1	DDX18	ATP-dependent RNA helicase DDX18	0.010179	0.959739
Q9NVP2	ASF1B	Histone chaperone ASF1B	1.19852	0.000885169
Q9NW64	RBM22	Pre-mRNA-splicing factor RBM22	0.0589416	0.700116
Q9NWT8	AURKAIP1	Aurora kinase A-interacting protein	0.0567319	0.876589
Q9NWU5	MRPL22	39S ribosomal protein L22	-0.1262	0.531676
Q9NX14	NDUFB11	NADH dehydrogenase [ubiquinone] 1 beta subcomplex subunit 11	0.414013	0.16547
Q9NX20	MRPL16	39S ribosomal protein L16	-0.221658	0.372006
Q9NX47	MARCHF5	E3 ubiquitin-protein ligase MARCHF5	1.1476	0.0136572
Q9NX58	LYAR	Cell growth-regulating nucleolar protein	-0.388169	0.109527
Q9NXG2	THUMPD1	THUMP domain-containing protein 1	1.37577	0.203367
Q9NXR7	BABAM2	BRISC and BRCA1-A complex member 2	0.289408	0.186026
Q9NXW9	ALKBH4	Alpha-ketoglutarate-dependent dioxygenase alkB homolog 4	-0.24923	0.168249
Q9NY33	DPP3	Dipeptidyl peptidase 3	1.11643	0.0622804
Q9NYF8	BCLAF1	Bcl-2-associated transcription factor 1	-1.51846	0.000202305
Q9NYK1	TLR7	Toll-like receptor 7	-0.174259	0.660335
Q9NYL9	TMOD3	Tropomodulin-3	-0.677582	0.0128111
Q9NYU2	UGGT1	UDP-glucose:glycoprotein glucosyltransferase 1	-0.00739529	0.977515
Q9NZ01	TECR	Very-long-chain enoyl-CoA reductase	-0.663739	0.0687108
Q9NZ45	CISD1	CDGSH iron-sulfur domain-containing protein 1	-0.853161	0.160186
Q9NZB2	FAM120A	Constitutive coactivator of PPAR-gamma-like protein 1	0.140503	0.503927
Q9NZJ9	NUDT4	Diphosphoinositol polyphosphate phosphohydrolase 2	0.365494	0.295708
Q9NZL9	MAT2B	Methionine adenosyltransferase 2 subunit beta	-0.268871	0.106462
Q9NZM1	MYOF	Myoferlin	-0.234305	0.269433
Q9NZT2	OGFR	Opioid growth factor receptor	0.0412963	0.808002
Q9P035	HACD3	Very-long-chain (3R)-3-hydroxyacyl-CoA dehydratase 3	-0.249911	0.148351
Q9P0L0	VAPA	Vesicle-associated membrane protein-associated protein A	0.250618	0.424593
Q9P0S3	ORMDL1	ORM1-like protein 1	-0.15394	0.352749
Q9P258	RCC2	Protein RCC2	-0.0532142	0.839858
Q9P287	BCCIP	BRCA2 and CDKN1A-interacting protein	0.970803	0.0467241
Q9P2E9	RRBP1	Ribosome-binding protein 1	0.519329	0.0601861
Q9P2I0	CPSF2	Cleavage and polyadenylation specificity factor subunit 2	-0.0259054	0.882616
Q9P2J5	LARS1	Leucine--tRNA ligase	-0.307187	0.158716
Q9P2M7	CGN	Cingulin	-0.475325	0.0520401
Q9P2T1	GMPR2	GMP reductase 2	-0.384663	0.48064
Q9P2X0	DPM3	Dolichol-phosphate mannosyltransferase subunit 3	0.319883	0.143367
Q9UBB4	ATXN10	Ataxin-10	-0.0655036	0.876835
Q9UBE0	SAE1	SUMO-activating enzyme subunit 1	0.79271	0.0926985
Q9UBF2	COPG2	Coatomer subunit gamma-2	0.189927	0.506833
Q9UBM7	DHCR7	7-dehydrocholesterol reductase	-0.756781	0.0143029
Q9UBQ0	VPS29	Vacuolar protein sorting-associated protein 29	-0.571707	0.0703873
Q9UBQ5	EIF3K	Eukaryotic translation initiation factor 3 subunit K	-0.268219	0.238995
Q9UBQ7	GRHPR	Glyoxylate reductase/hydroxypyruvate reductase	0.0487332	0.918266
Q9UBT2	UBA2	SUMO-activating enzyme subunit 2	0.734878	0.120139
Q9UBX3	SLC25A10	Mitochondrial dicarboxylate carrier	0.534059	0.0987993
Q9UDW1	UQCR10	Cytochrome b-c1 complex subunit 9	-0.142427	0.68372
Q9UFN0	NIPSNAP3A	Protein NipSnap homolog 3A	1.09791	0.0012538
Q9UGI8	TES	Testin	-1.17491	0.102852
Q9UGV2	NDRG3	Protein NDRG3	-0.249481	0.242929
Q9UHB6	LIMA1	LIM domain and actin-binding protein 1	-0.583831	0.145796
Q9UHB9	SRP68	Signal recognition particle subunit SRP68	-0.100544	0.504964
Q9UHD1	CHORDC1	Cysteine and histidine-rich domain-containing protein 1	-0.351372	0.256338
Q9UHD8	SEPTIN9	Septin-9	0.185808	0.324263
Q9UHG3	PCYOX1	Prenylcysteine oxidase 1	-1.89103	0.234542
Q9UHQ9	CYB5R1	NADH-cytochrome b5 reductase 1	0.0236586	0.919237
Q9UHV9	PFDN2	Prefoldin subunit 2	0.368445	0.435815
Q9UHX1	PUF60	Poly(U)-binding-splicing factor PUF60	0.56738	0.313881
Q9UI10	EIF2B4	Translation initiation factor eIF-2B subunit delta	0.0122617	0.956154
Q9UI30	TRMT112	Multifunctional methyltransferase subunit TRM112-like protein	-0.00938699	0.95338
Q9UIA9	XPO7	Exportin-7	0.772004	0.0347194
Q9UJ70	NAGK	N-acetyl-D-glucosamine kinase	0.171392	0.511102
Q9UJA5	TRMT6	tRNA (adenine(58)-N(1))-methyltransferase non-catalytic subunit TRM6	-0.121832	0.631689
Q9UJC3	HOOK1	Protein Hook homolog 1	0.308585	0.316071
Q9UJS0	SLC25A13	Calcium-binding mitochondrial carrier protein Aralar2	0.821797	0.00854138
Q9UJU6	DBNL	Drebrin-like protein	0.194415	0.357502
Q9UJY1	HSPB8	Heat shock protein beta-8	0.524164	0.0683324
Q9UK45	LSM7	U6 snRNA-associated Sm-like protein LSm7	-0.583608	0.13012
Q9UK59	DBR1	Lariat debranching enzyme	-0.051121	0.766897
Q9UKD2	MRTO4	mRNA turnover protein 4 homolog	-0.732947	0.0640741
Q9UKK9	NUDT5	ADP-sugar pyrophosphatase	0.293115	0.114819
Q9UKM9	RALY	RNA-binding protein Raly	-0.439537	0.0568749
Q9UKN8	GTF3C4	General transcription factor 3C polypeptide 4	-1.21348	0.00486146
Q9UKR5	ERG28	Ergosterol biosynthetic protein 28 homolog	-0.0979364	0.563536
Q9UKV8	AGO2	Protein argonaute-2	0.436364	0.286557
Q9UKX7	NUP50	Nuclear pore complex protein Nup50	0.181203	0.519587
Q9UL25	RAB21	Ras-related protein Rab-21	-0.481457	0.0615529
Q9UL46	PSME2	Proteasome activator complex subunit 2	0.290314	0.0814912
Q9ULA0	DNPEP	Aspartyl aminopeptidase	0.265622	0.140199
Q9ULC4	MCTS1	Malignant T-cell-amplified sequence 1	-0.3233	0.453581
Q9ULJ6	ZMIZ1	Zinc finger MIZ domain-containing protein 1	0.443389	0.0391983
Q9ULT8	HECTD1	E3 ubiquitin-protein ligase HECTD1	1.2801	0.0967283
Q9ULV4	CORO1C	Coronin-1C	0.672101	0.00881449
Q9ULZ3	PYCARD	Apoptosis-associated speck-like protein containing a CARD	-0.824158	0.0140796
Q9UM54	MYO6	Unconventional myosin-VI	0.00774734	0.98544
Q9UMR2	DDX19B	ATP-dependent RNA helicase DDX19B	0.352988	0.193657
Q9UMS4	PRPF19	Pre-mRNA-processing factor 19	-0.276056	0.155862
Q9UN81	L1RE1	LINE-1 retrotransposable element ORF1 protein	-0.248723	0.293954
Q9UN86	G3BP2	Ras GTPase-activating protein-binding protein 2	0.107436	0.686867
Q9UNE7	STUB1	E3 ubiquitin-protein ligase CHIP	1.0055	0.0627129
Q9UNF0	PACSIN2	Protein kinase C and casein kinase substrate in neurons protein 2	0.402909	0.283413
Q9UNH7	SNX6	Sorting nexin-6	0.812895	0.0813516
Q9UNM6	PSMD13	26S proteasome non-ATPase regulatory subunit 13	0.0957448	0.525859
Q9UNZ2	NSFL1C	NSFL1 cofactor p47	-1.11857	0.00339553
Q9UP83	COG5	Conserved oligomeric Golgi complex subunit 5	0.466185	0.104514
Q9UPN9	TRIM33	E3 ubiquitin-protein ligase TRIM33	0.666295	0.162065
Q9UQ35	SRRM2	Serine/arginine repetitive matrix protein 2	-0.353014	0.19933
Q9UQ80	PA2G4	Proliferation-associated protein 2G4	-0.460994	0.0316025
Q9UQ88	CDK11A	Cyclin-dependent kinase 11A	0.187646	0.510207
Q9UQE7	SMC3	Structural maintenance of chromosomes protein 3	0.0467271	0.79285
Q9Y224	RTRAF	RNA transcription	-1.23676	0.206394
Q9Y230	RUVBL2	RuvB-like 2	-0.212349	0.247348
Q9Y237	PIN4	Peptidyl-prolyl cis-trans isomerase NIMA-interacting 4	-0.845856	0.0390017
Q9Y262	EIF3L	Eukaryotic translation initiation factor 3 subunit L	0.719355	0.00154363
Q9Y263	PLAA	Phospholipase A-2-activating protein	0.181642	0.361163
Q9Y265	RUVBL1	RuvB-like 1	-0.0989387	0.452128
Q9Y266	NUDC	Nuclear migration protein nudC	-0.097464	0.515803
Q9Y277	VDAC3	Voltage-dependent anion-selective channel protein 3	0.734927	0.00682524
Q9Y282	ERGIC3	Endoplasmic reticulum-Golgi intermediate compartment protein 3	1.30295	0.000876852
Q9Y285	FARSA	Phenylalanine--tRNA ligase alpha subunit	0.851109	0.22973
Q9Y291	MRPS33	28S ribosomal protein S33	-0.108083	0.736691
Q9Y2A7	NCKAP1	Nck-associated protein 1	0.244234	0.664641
Q9Y2L1	DIS3	Exosome complex exonuclease RRP44	-0.102871	0.852365
Q9Y2Q3	GSTK1	Glutathione S-transferase kappa 1	-0.901956	0.000656677
Q9Y2Q9	MRPS28	28S ribosomal protein S28	-0.0470509	0.874147
Q9Y2R9	MRPS7	28S ribosomal protein S7	0.718901	0.282282
Q9Y2T2	AP3M1	AP-3 complex subunit mu-1	0.771997	0.00442686
Q9Y2V2	CARHSP1	Calcium-regulated heat-stable protein 1	0.957912	0.0197883
Q9Y2W1	THRAP3	Thyroid hormone receptor-associated protein 3	-0.810779	0.0364176
Q9Y2X3	NOP58	Nucleolar protein 58	1.49184	0.00979017
Q9Y2Z0	SUGT1	Protein SGT1 homolog	0.505428	0.304936
Q9Y2Z4	YARS2	Tyrosine--tRNA ligase	0.725614	0.377518
Q9Y314	NOSIP	Nitric oxide synthase-interacting protein	-0.503245	0.0372229
Q9Y365	STARD10	START domain-containing protein 10	-0.053715	0.811268
Q9Y383	LUC7L2	Putative RNA-binding protein Luc7-like 2	-0.173721	0.370497
Q9Y394	DHRS7	Dehydrogenase/reductase SDR family member 7	0.0987413	0.665095
Q9Y3A3	MOB4	MOB-like protein phocein	-0.305719	0.633682
Q9Y3A5	SBDS	Ribosome maturation protein SBDS	0.827737	0.233475
Q9Y3B3	TMED7	Transmembrane emp24 domain-containing protein 7	-1.0411	0.0186726
Q9Y3B3	TMED7	Transmembrane emp24 domain-containing protein 7	-1.0411	0.0186726
Q9Y3B4	SF3B6	Splicing factor 3B subunit 6	-0.756812	0.00282538
Q9Y3C1	NOP16	Nucleolar protein 16	0.147175	0.557074
Q9Y3C6	PPIL1	Peptidyl-prolyl cis-trans isomerase-like 1	-0.238564	0.366793
Q9Y3D9	MRPS23	28S ribosomal protein S23	-0.193939	0.25245
Q9Y3E2	BOLA1	BolA-like protein 1	0.0066471	0.974801
Q9Y3E5	PTRH2	Peptidyl-tRNA hydrolase 2	0.361669	0.376653
Q9Y3E7	CHMP3	Charged multivesicular body protein 3	0.118859	0.529386
Q9Y3E7	CHMP3	Charged multivesicular body protein 3	0.118859	0.529386
Q9Y3F4	STRAP	Serine-threonine kinase receptor-associated protein	0.258431	0.263109
Q9Y3I0	RTCB	RNA-splicing ligase RtcB homolog	-0.368224	0.0864275
Q9Y3P9	RABGAP1	Rab GTPase-activating protein 1	-0.358041	0.163695
Q9Y3Q8	TSC22D4	TSC22 domain family protein 4	-0.748252	0.0161273
Q9Y3U8	RPL36	60S ribosomal protein L36	-0.388209	0.168174
Q9Y3Y2	CHTOP	Chromatin target of PRMT1 protein	0.467163	0.109493
Q9Y3Z3	SAMHD1	Deoxynucleoside triphosphate triphosphohydrolase SAMHD1	0.921002	0.0225678
Q9Y490	TLN1	Talin-1	0.458168	0.377381
Q9Y4B6	DCAF1	DDB1- and CUL4-associated factor 1	-0.215799	0.34755
Q9Y4L1	HYOU1	Hypoxia up-regulated protein 1	-0.290569	0.233059
Q9Y4P3	TBL2	Transducin beta-like protein 2	-0.0190274	0.931914
Q9Y4W6	AFG3L2	AFG3-like protein 2	0.0587324	0.764766
Q9Y4X5	ARIH1	E3 ubiquitin-protein ligase ARIH1	1.72276	0.000280004
Q9Y508	RNF114	E3 ubiquitin-protein ligase RNF114	0.201905	0.334731
Q9Y512	SAMM50	Sorting and assembly machinery component 50 homolog	-0.465664	0.148135
Q9Y520	PRRC2C	Protein PRRC2C	0.535487	0.101087
Q9Y530	OARD1	ADP-ribose glycohydrolase OARD1	-0.0181527	0.934443
Q9Y570	PPME1	Protein phosphatase methylesterase 1	-0.360464	0.590159
Q9Y5A9	YTHDF2	YTH domain-containing family protein 2	-0.595873	0.293341
Q9Y5B9	SUPT16H	FACT complex subunit SPT16	-0.376099	0.259136
Q9Y5L0	TNPO3	Transportin-3	0.38005	0.349002
Q9Y5P4	CERT1	Ceramide transfer protein	0.177966	0.720794
Q9Y5P6	GMPPB	Mannose-1-phosphate guanyltransferase beta	0.654633	0.282647
Q9Y5X3	SNX5	Sorting nexin-5	-0.113214	0.519109
Q9Y606	PUS1	tRNA pseudouridine synthase A	0.383113	0.297626
Q9Y613	FHOD1	FH1/FH2 domain-containing protein 1	2.58594	0.000606617
Q9Y617	PSAT1	Phosphoserine aminotransferase	-0.0338597	0.863179
Q9Y678	COPG1	Coatomer subunit gamma-1	-0.458448	0.0409685
Q9Y696	CLIC4	Chloride intracellular channel protein 4	0.521731	0.0802429
Q9Y6B6	SAR1B	GTP-binding protein SAR1b	-0.520747	0.262882
Q9Y6C9	MTCH2	Mitochondrial carrier homolog 2	0.386478	0.448289
Q9Y6G9	DYNC1LI1	Cytoplasmic dynein 1 light intermediate chain 1	0.228374	0.633947
Q9Y6I8	PXMP4	Peroxisomal membrane protein 4	-0.158512	0.702344
Q9Y6I9	TEX264	Testis-expressed protein 264	0.138009	0.678263
Q9Y6K5	OAS3	2'-5'-oligoadenylate synthase 3	0.146563	0.4597
Q9Y6M9	NDUFB9	NADH dehydrogenase [ubiquinone] 1 beta subcomplex subunit 9	-0.0686745	0.747934
Q9Y6Q5	AP1M2	AP-1 complex subunit mu-2	0.00673841	0.971808
Q9Y6X8	ZHX2	Zinc fingers and homeoboxes protein 2	-0.771433	0.0292842
Q9Y6Y8	SEC23IP	SEC23-interacting protein	0.0454135	0.930913

## Sheet: Table S5
Lable-free quantification of TA8 labeled proteins in 80 mM Versus DMSO from MCF7 cells
UNIPROT	SYMBOL	Description	logFC	P-Value
A0A0B4J2D5	GATD3B	Glutamine amidotransferase-like class 1 domain-containing protein 3B	1.04722	0.000335051
A0A1B0GUS4	UBE2L5	Ubiquitin-conjugating enzyme E2 L5	-0.762055	0.119285
A0AVT1	UBA6	Ubiquitin-like modifier-activating enzyme 6	0.708054	0.000930844
A0FGR8	ESYT2	Extended synaptotagmin-2	0.399302	0.0568325
A0MZ66	SHTN1	Shootin-1	0.084067	0.842208
A5YKK6	CNOT1	CCR4-NOT transcription complex subunit 1	-0.24165	0.709369
A6NDG6	PGP	Glycerol-3-phosphate phosphatase	0.541004	0.00243811
B5ME19	EIF3CL	Eukaryotic translation initiation factor 3 subunit C-like protein	-0.367687	0.205232
C9JL84	HHLA1	HERV-H LTR-associating protein 1	-2.13639	0.000120558
E9PRG8	C11orf98	Uncharacterized protein C11orf98	-1.07932	0.00181329
O00148	DDX39A	ATP-dependent RNA helicase DDX39A	0.365072	0.16757
O00154	ACOT7	Cytosolic acyl coenzyme A thioester hydrolase	-0.0672057	0.783224
O00159	MYO1C	Unconventional myosin-Ic	0.626112	0.0633828
O00170	AIP	AH receptor-interacting protein	0.261356	0.157375
O00203	AP3B1	AP-3 complex subunit beta-1	-0.115999	0.61071
O00204	SULT2B1	Sulfotransferase 2B1	1.06728	0.0296821
O00231	PSMD11	26S proteasome non-ATPase regulatory subunit 11	-0.786684	0.00429277
O00232	PSMD12	26S proteasome non-ATPase regulatory subunit 12	1.24062	0.00851066
O00233	PSMD9	26S proteasome non-ATPase regulatory subunit 9	0.85924	0.0256699
O00264	PGRMC1	Membrane-associated progesterone receptor component 1	0.0904626	0.799094
O00299	CLIC1	Chloride intracellular channel protein 1	0.224459	0.116037
O00303	EIF3F	Eukaryotic translation initiation factor 3 subunit F	-0.147561	0.734289
O00330	PDHX	Pyruvate dehydrogenase protein X component	0.88958	0.00242309
O00410	IPO5	Importin-5	0.524539	0.00361759
O00479	HMGN4	High mobility group nucleosome-binding domain-containing protein 4	-0.927633	0.0765013
O00483	NDUFA4	Cytochrome c oxidase subunit NDUFA4	0.90025	0.44723
O00487	PSMD14	26S proteasome non-ATPase regulatory subunit 14	-0.51074	0.00296781
O00505	KPNA3	Importin subunit alpha-4	0.90641	0.0934905
O00541	PES1	Pescadillo homolog	0.229351	0.653722
O00571	DDX3X	ATP-dependent RNA helicase DDX3X	-0.518768	0.0161653
O00743	PPP6C	Serine/threonine-protein phosphatase 6 catalytic subunit	-0.298858	0.15673
O00757	FBP2	Fructose-1	0.274777	0.152555
O00764	PDXK	Pyridoxal kinase	-0.344499	0.276415
O14653	GOSR2	Golgi SNAP receptor complex member 2	-0.59566	0.0359669
O14683	TP53I11	Tumor protein p53-inducible protein 11	0.242978	0.316974
O14735	CDIPT	CDP-diacylglycerol--inositol 3-phosphatidyltransferase	0.13713	0.382863
O14737	PDCD5	Programmed cell death protein 5	-1.00146	0.0229118
O14744	PRMT5	Protein arginine N-methyltransferase 5	0.558814	0.00617048
O14745	SLC9A3R1	Na(+)/H(+) exchange regulatory cofactor NHE-RF1	0.104029	0.527062
O14787	TNPO2	Transportin-2	0.494348	0.0117668
O14818	PSMA7	Proteasome subunit alpha type-7	-1.00764	0.00154335
O14828	SCAMP3	Secretory carrier-associated membrane protein 3	2.28936	0.0019669
O14879	IFIT3	Interferon-induced protein with tetratricopeptide repeats 3	1.07332	0.000177127
O14908	GIPC1	PDZ domain-containing protein GIPC1	1.18787	0.0117332
O14933	UBE2L6	Ubiquitin/ISG15-conjugating enzyme E2 L6	-0.177441	0.458277
O14949	UQCRQ	Cytochrome b-c1 complex subunit 8	-0.833521	0.125468
O14950	MYL12B	Myosin regulatory light chain 12B	-0.0366409	0.913223
O14950	MYL12B	Myosin regulatory light chain 12B	-0.0366409	0.913223
O14964	HGS	Hepatocyte growth factor-regulated tyrosine kinase substrate	0.0761286	0.674296
O14979	HNRNPDL	Heterogeneous nuclear ribonucleoprotein D-like	0.267092	0.238594
O14980	XPO1	Exportin-1	0.353011	0.0830542
O15020	SPTBN2	Spectrin beta chain	0.729759	0.203158
O15027	SEC16A	Protein transport protein Sec16A	1.16095	0.042275
O15042	U2SURP	U2 snRNP-associated SURP motif-containing protein	-0.0698975	0.869443
O15067	PFAS	Phosphoribosylformylglycinamidine synthase	1.78608	1.75976e-05
O15126	SCAMP1	Secretory carrier-associated membrane protein 1	0.617432	0.119142
O15127	SCAMP2	Secretory carrier-associated membrane protein 2	0.123717	0.6036
O15131	KPNA5	Importin subunit alpha-6	-0.203628	0.552332
O15143	ARPC1B	Actin-related protein 2/3 complex subunit 1B	-0.128211	0.509076
O15144	ARPC2	Actin-related protein 2/3 complex subunit 2	-0.460204	0.0145553
O15145	ARPC3	Actin-related protein 2/3 complex subunit 3	0.308791	0.173528
O15160	POLR1C	DNA-directed RNA polymerases I and III subunit RPAC1	1.3389	0.203255
O15173	PGRMC2	Membrane-associated progesterone receptor component 2	1.15506	0.0122871
O15258	RER1	Protein RER1	0.0441935	0.825395
O15260	SURF4	Surfeit locus protein 4	0.708909	0.029805
O15264	MAPK13	Mitogen-activated protein kinase 13	-0.24282	0.63022
O15269	SPTLC1	Serine palmitoyltransferase 1	0.0109837	0.992249
O15270	SPTLC2	Serine palmitoyltransferase 2	0.283436	0.407884
O15294	OGT	UDP-N-acetylglucosamine--peptide N-acetylglucosaminyltransferase 110 kDa subunit	0.474027	0.0522225
O15305	PMM2	Phosphomannomutase 2	0.852632	0.158085
O15321	TM9SF1	Transmembrane 9 superfamily member 1	-0.107316	0.637902
O15347	HMGB3	High mobility group protein B3	0.0818698	0.656953
O15355	PPM1G	Protein phosphatase 1G	0.128849	0.603384
O15371	EIF3D	Eukaryotic translation initiation factor 3 subunit D	-0.0458042	0.812647
O15372	EIF3H	Eukaryotic translation initiation factor 3 subunit H	0.734384	0.0100293
O15498	YKT6	Synaptobrevin homolog YKT6	-1.29074	0.0178003
O15511	ARPC5	Actin-related protein 2/3 complex subunit 5	-0.82829	0.00154992
O15533	TAPBP	Tapasin	2.12217	0.150325
O15551	CLDN3	Claudin-3	0.794857	0.0215691
O43143	DHX15	Pre-mRNA-splicing factor ATP-dependent RNA helicase DHX15	-0.0570317	0.699905
O43172	PRPF4	U4/U6 small nuclear ribonucleoprotein Prp4	-0.143984	0.660459
O43175	PHGDH	D-3-phosphoglycerate dehydrogenase	0.524866	0.00313199
O43242	PSMD3	26S proteasome non-ATPase regulatory subunit 3	-0.465518	0.0628596
O43252	PAPSS1	Bifunctional 3'-phosphoadenosine 5'-phosphosulfate synthase 1	2.15397	0.0638828
O43264	ZW10	Centromere/kinetochore protein zw10 homolog	-1.31866	0.0167121
O43290	SART1	U4/U6.U5 tri-snRNP-associated protein 1	0.805537	0.00434115
O43291	SPINT2	Kunitz-type protease inhibitor 2	-0.208408	0.214246
O43324	EEF1E1	Eukaryotic translation elongation factor 1 epsilon-1	-0.103121	0.692791
O43390	HNRNPR	Heterogeneous nuclear ribonucleoprotein R	-0.378437	0.0531166
O43395	PRPF3	U4/U6 small nuclear ribonucleoprotein Prp3	0.135703	0.809271
O43396	TXNL1	Thioredoxin-like protein 1	-0.485296	0.0974289
O43399	TPD52L2	Tumor protein D54	0.0505843	0.7684
O43402	EMC8	ER membrane protein complex subunit 8	-0.618963	0.0193841
O43447	PPIH	Peptidyl-prolyl cis-trans isomerase H	-0.347512	0.366518
O43488	AKR7A2	Aflatoxin B1 aldehyde reductase member 2	-0.140242	0.50373
O43583	DENR	Density-regulated protein	0.188701	0.512573
O43592	XPOT	Exportin-T	0.704024	0.0349906
O43598	DNPH1	2'-deoxynucleoside 5'-phosphate N-hydrolase 1	-0.0566383	0.822271
O43660	PLRG1	Pleiotropic regulator 1	-0.873972	0.0131942
O43670	ZNF207	BUB3-interacting and GLEBS motif-containing protein ZNF207	-0.506494	0.1075
O43681	GET3	ATPase GET3	0.364974	0.0287619
O43684	BUB3	Mitotic checkpoint protein BUB3	0.267026	0.17827
O43707	ACTN4	Alpha-actinin-4	0.17739	0.184862
O43747	AP1G1	AP-1 complex subunit gamma-1	0.190783	0.38186
O43760	SYNGR2	Synaptogyrin-2	1.19647	7.54553e-05
O43776	NARS1	Asparagine--tRNA ligase	0.408027	0.220034
O43809	NUDT21	Cleavage and polyadenylation specificity factor subunit 5	-0.377876	0.0493949
O43813	LANCL1	Glutathione S-transferase LANCL1	0.0880469	0.682487
O43837	IDH3B	Isocitrate dehydrogenase [NAD] subunit beta	-0.847547	0.000703863
O43847	NRDC	Nardilysin	0.060532	0.862285
O43865	AHCYL1	S-adenosylhomocysteine hydrolase-like protein 1	1.11857	0.183087
O60256	PRPSAP2	Phosphoribosyl pyrophosphate synthase-associated protein 2	0.436559	0.397283
O60264	SMARCA5	SWI/SNF-related matrix-associated actin-dependent regulator of chromatin subfamily A member 5	-1.12844	0.000908824
O60313	OPA1	Dynamin-like 120 kDa protein	2.18828	0.00286569
O60341	KDM1A	Lysine-specific histone demethylase 1A	0.150911	0.8576
O60493	SNX3	Sorting nexin-3	-0.738816	0.000844725
O60506	SYNCRIP	Heterogeneous nuclear ribonucleoprotein Q	-0.381787	0.0249013
O60568	PLOD3	Multifunctional procollagen lysine hydroxylase and glycosyltransferase LH3	0.330844	0.280135
O60610	DIAPH1	Protein diaphanous homolog 1	-1.48295	0.00168989
O60664	PLIN3	Perilipin-3	2.25648	0.000104493
O60701	UGDH	UDP-glucose 6-dehydrogenase	0.163804	0.232717
O60716	CTNND1	Catenin delta-1	0.240366	0.60083
O60749	SNX2	Sorting nexin-2	0.41759	0.30573
O60763	USO1	General vesicular transport factor p115	0.813011	0.132685
O60783	MRPS14	28S ribosomal protein S14	-1.22221	0.00557694
O60831	PRAF2	PRA1 family protein 2	0.850936	0.161325
O60832	DKC1	H/ACA ribonucleoprotein complex subunit DKC1	-2.74025	0.0170662
O60841	EIF5B	Eukaryotic translation initiation factor 5B	-0.529561	0.0250911
O60869	EDF1	Endothelial differentiation-related factor 1	-0.883628	0.00288609
O60884	DNAJA2	DnaJ homolog subfamily A member 2	0.104436	0.627181
O60888	CUTA	Protein CutA	-0.0325627	0.903927
O60925	PFDN1	Prefoldin subunit 1	-0.845318	0.05731
O75083	WDR1	WD repeat-containing protein 1	0.339673	0.0585564
O75131	CPNE3	Copine-3	0.220806	0.522407
O75153	CLUH	Clustered mitochondria protein homolog	-0.125912	0.53108
O75223	GGCT	Gamma-glutamylcyclotransferase	-0.648614	0.0582897
O75251	NDUFS7	NADH dehydrogenase [ubiquinone] iron-sulfur protein 7	0.17081	0.329749
O75306	NDUFS2	NADH dehydrogenase [ubiquinone] iron-sulfur protein 2	0.617654	0.0424349
O75347	TBCA	Tubulin-specific chaperone A	0.277042	0.390034
O75348	ATP6V1G1	V-type proton ATPase subunit G 1	-0.58341	0.009329
O75351	VPS4B	Vacuolar protein sorting-associated protein 4B	0.177284	0.512542
O75363	BCAS1	Breast carcinoma-amplified sequence 1	-0.855425	0.0603315
O75367	MACROH2A1	Core histone macro-H2A.1	-0.431893	0.13394
O75369	FLNB	Filamin-B	0.131715	0.340839
O75380	NDUFS6	NADH dehydrogenase [ubiquinone] iron-sulfur protein 6	-0.241198	0.656464
O75390	CS	Citrate synthase	-0.356796	0.0254111
O75396	SEC22B	Vesicle-trafficking protein SEC22b	-0.0193368	0.946451
O75400	PRPF40A	Pre-mRNA-processing factor 40 homolog A	0.0260641	0.904045
O75439	PMPCB	Mitochondrial-processing peptidase subunit beta	0.389808	0.0599578
O75494	SRSF10	Serine/arginine-rich splicing factor 10	-1.82069	0.000981716
O75533	SF3B1	Splicing factor 3B subunit 1	-0.247843	0.153767
O75534	CSDE1	Cold shock domain-containing protein E1	0.340879	0.0459726
O75607	NPM3	Nucleoplasmin-3	-1.25186	0.0329054
O75643	SNRNP200	U5 small nuclear ribonucleoprotein 200 kDa helicase	0.0397319	0.894636
O75663	TIPRL	TIP41-like protein	0.255977	0.50684
O75688	PPM1B	Protein phosphatase 1B	0.92146	0.00267275
O75821	EIF3G	Eukaryotic translation initiation factor 3 subunit G	0.41423	0.480651
O75822	EIF3J	Eukaryotic translation initiation factor 3 subunit J	-0.364254	0.100477
O75828	CBR3	Carbonyl reductase [NADPH] 3	1.59272	0.00723112
O75844	ZMPSTE24	CAAX prenyl protease 1 homolog	0.453499	0.263069
O75874	IDH1	Isocitrate dehydrogenase [NADP] cytoplasmic	0.650296	0.00611309
O75886	STAM2	Signal transducing adapter molecule 2	-0.254822	0.340855
O75915	ARL6IP5	PRA1 family protein 3	-0.0444875	0.781889
O75937	DNAJC8	DnaJ homolog subfamily C member 8	-0.64209	0.0653881
O75964	ATP5MG	ATP synthase subunit g	-0.407497	0.0675396
O76003	GLRX3	Glutaredoxin-3	0.0176738	0.958612
O76021	RSL1D1	Ribosomal L1 domain-containing protein 1	-0.359404	0.049154
O76031	CLPX	ATP-dependent Clp protease ATP-binding subunit clpX-like	-0.317773	0.345821
O76071	CIAO1	Probable cytosolic iron-sulfur protein assembly protein CIAO1	1.25221	0.0346267
O76094	SRP72	Signal recognition particle subunit SRP72	-0.163076	0.423842
O94776	MTA2	Metastasis-associated protein MTA2	0.956779	0.0195697
O94826	TOMM70	Mitochondrial import receptor subunit TOM70	0.00457622	0.994821
O94888	UBXN7	UBX domain-containing protein 7	0.496942	0.0346767
O94903	PLPBP	Pyridoxal phosphate homeostasis protein	-1.13212	0.00162988
O94906	PRPF6	Pre-mRNA-processing factor 6	0.020338	0.91998
O94979	SEC31A	Protein transport protein Sec31A	0.716819	0.0616924
O94992	HEXIM1	Protein HEXIM1	-0.189269	0.346738
O95159	ZFPL1	Zinc finger protein-like 1	-0.00455994	0.98348
O95168	NDUFB4	NADH dehydrogenase [ubiquinone] 1 beta subcomplex subunit 4	0.747687	0.241022
O95197	RTN3	Reticulon-3	1.03334	0.000570952
O95218	ZRANB2	Zinc finger Ran-binding domain-containing protein 2	-0.527701	0.10323
O95232	LUC7L3	Luc7-like protein 3	-0.472118	0.0456975
O95249	GOSR1	Golgi SNAP receptor complex member 1	0.286226	0.801913
O95292	VAPB	Vesicle-associated membrane protein-associated protein B/C	0.835731	0.0395896
O95298	NDUFC2	NADH dehydrogenase [ubiquinone] 1 subunit C2	0.103983	0.583259
O95336	PGLS	6-phosphogluconolactonase	0.0586145	0.821756
O95352	ATG7	Ubiquitin-like modifier-activating enzyme ATG7	0.135956	0.705307
O95361	TRIM16	Tripartite motif-containing protein 16	1.98945	0.0149989
O95373	IPO7	Importin-7	0.58641	0.017388
O95400	CD2BP2	CD2 antigen cytoplasmic tail-binding protein 2	-0.0621314	0.796115
O95433	AHSA1	Activator of 90 kDa heat shock protein ATPase homolog 1	0.219957	0.391912
O95460	MATN4	Matrilin-4	-1.51475	0.00256079
O95486	SEC24A	Protein transport protein Sec24A	0.366854	0.12017
O95487	SEC24B	Protein transport protein Sec24B	0.368768	0.133178
O95567	C22orf31	Uncharacterized protein C22orf31	-1.45799	0.0413056
O95630	STAMBP	STAM-binding protein	0.269666	0.0671498
O95671	ASMTL	Probable bifunctional dTTP/UTP pyrophosphatase/methyltransferase protein	1.05099	0.0750531
O95716	RAB3D	Ras-related protein Rab-3D	-0.215797	0.623089
O95758	PTBP3	Polypyrimidine tract-binding protein 3	-0.00281234	0.996604
O95777	LSM8	U6 snRNA-associated Sm-like protein LSm8	0.0492424	0.82961
O95782	AP2A1	AP-2 complex subunit alpha-1	0.629316	0.280531
O95786	DDX58	Antiviral innate immune response receptor RIG-I	0.604979	0.0031235
O95793	STAU1	Double-stranded RNA-binding protein Staufen homolog 1	-0.439262	0.0755623
O95817	BAG3	BAG family molecular chaperone regulator 3	0.0399784	0.845627
O95831	AIFM1	Apoptosis-inducing factor 1	0.300484	0.263842
O95834	EML2	Echinoderm microtubule-associated protein-like 2	0.137234	0.836892
O95861	BPNT1	3'(2')	-0.0386125	0.968493
O95881	TXNDC12	Thioredoxin domain-containing protein 12	-0.0170322	0.954788
O95994	AGR2	Anterior gradient protein 2 homolog	0.214069	0.425169
O96000	NDUFB10	NADH dehydrogenase [ubiquinone] 1 beta subcomplex subunit 10	0.205076	0.456941
O96005	CLPTM1	Cleft lip and palate transmembrane protein 1	0.59561	0.0984677
O96011	PEX11B	Peroxisomal membrane protein 11B	0.137325	0.532792
O96013	PAK4	Serine/threonine-protein kinase PAK 4	0.166618	0.315619
O96019	ACTL6A	Actin-like protein 6A	0.851588	0.100074
P00167	CYB5A	Cytochrome b5	-1.00571	0.00101626
P00338	LDHA	L-lactate dehydrogenase A chain	-0.229119	0.160136
P00367	GLUD1	Glutamate dehydrogenase 1	0.124581	0.382562
P00387	CYB5R3	NADH-cytochrome b5 reductase 3	-0.577911	0.332377
P00390	GSR	Glutathione reductase	0.0577006	0.733591
P00403	MT-CO2	Cytochrome c oxidase subunit 2	-0.208234	0.388958
P00491	PNP	Purine nucleoside phosphorylase	0.247525	0.393071
P00492	HPRT1	Hypoxanthine-guanine phosphoribosyltransferase	0.856571	0.439011
P00505	GOT2	Aspartate aminotransferase	0.212282	0.398358
P00558	PGK1	Phosphoglycerate kinase 1	0.0887121	0.584073
P00568	AK1	Adenylate kinase isoenzyme 1	-0.381289	0.1574
P00846	MT-ATP6	ATP synthase subunit a	-0.525093	0.0045393
P00966	ASS1	Argininosuccinate synthase	-0.825883	0.00165375
P00973	OAS1	2'-5'-oligoadenylate synthase 1	-0.764793	0.00966212
P01111	NRAS	GTPase NRas	0.220073	0.167627
P02545	LMNA	Prelamin-A/C	-0.208843	0.308102
P02768	ALB	Albumin	0.809812	0.347449
P02786	TFRC	Transferrin receptor protein 1	0.0833035	0.535457
P02794	FTH1	Ferritin heavy chain	-0.0280481	0.888947
P03905	MT-ND4	NADH-ubiquinone oxidoreductase chain 4	1.71174	0.0295731
P04040	CAT	Catalase	0.293406	0.0500707
P04049	RAF1	RAF proto-oncogene serine/threonine-protein kinase	-0.39692	0.111826
P04075	ALDOA	Fructose-bisphosphate aldolase A	0.170403	0.259653
P04080	CSTB	Cystatin-B	-0.935899	0.00152785
P04179	SOD2	Superoxide dismutase [Mn]	0.446078	0.183434
P04181	OAT	Ornithine aminotransferase	0.98805	0.000488513
P04183	TK1	Thymidine kinase	1.93984	0.00145153
P04406	GAPDH	Glyceraldehyde-3-phosphate dehydrogenase	-0.646957	0.000809253
P04424	ASL	Argininosuccinate lyase	1.54331	0.0459225
P04632	CAPNS1	Calpain small subunit 1	1.19396	0.000618665
P04792	HSPB1	Heat shock protein beta-1	0.021997	0.909039
P04843	RPN1	Dolichyl-diphosphooligosaccharide--protein glycosyltransferase subunit 1	-0.0293617	0.828158
P04844	RPN2	Dolichyl-diphosphooligosaccharide--protein glycosyltransferase subunit 2	0.557848	0.0699623
P05023	ATP1A1	Sodium/potassium-transporting ATPase subunit alpha-1	0.0862003	0.603186
P05026	ATP1B1	Sodium/potassium-transporting ATPase subunit beta-1	0.0717831	0.678657
P05109	S100A8	Protein S100-A8	-0.768445	0.00557104
P05141	SLC25A5	ADP/ATP translocase 2	0.238289	0.161979
P05161	ISG15	Ubiquitin-like protein ISG15	-0.492531	0.022731
P05165	PCCA	Propionyl-CoA carboxylase alpha chain	-1.30282	3.5018e-05
P05166	PCCB	Propionyl-CoA carboxylase beta chain	-1.36116	0.00190352
P05198	EIF2S1	Eukaryotic translation initiation factor 2 subunit 1	0.268503	0.164156
P05204	HMGN2	Non-histone chromosomal protein HMG-17	-1.06633	0.0351706
P05386	RPLP1	60S acidic ribosomal protein P1	-0.283353	0.132602
P05387	RPLP2	60S acidic ribosomal protein P2	-0.114908	0.675336
P05388	RPLP0	60S acidic ribosomal protein P0	-0.00248746	0.990222
P05455	SSB	Lupus La protein	0.460646	0.0369969
P06396	GSN	Gelsolin	-0.532275	0.0488084
P06493	CDK1	Cyclin-dependent kinase 1	-0.34064	0.0335238
P06576	ATP5F1B	ATP synthase subunit beta	0.326437	0.165643
P06702	S100A9	Protein S100-A9	-0.725011	0.049417
P06703	S100A6	Protein S100-A6	0.235035	0.833689
P06730	EIF4E	Eukaryotic translation initiation factor 4E	-0.111916	0.442182
P06733	ENO1	Alpha-enolase	-1.15412	0.000691057
P06744	GPI	Glucose-6-phosphate isomerase	-0.009133	0.961114
P06748	NPM1	Nucleophosmin	-0.383131	0.0905813
P06753	TPM3	Tropomyosin alpha-3 chain	0.340224	0.171516
P07237	P4HB	Protein disulfide-isomerase	1.64962	1.02146e-05
P07305	H1-0	Histone H1.0	-1.26155	0.00751307
P07339	CTSD	Cathepsin D	0.283642	0.452751
P07355	ANXA2	Annexin A2	0.536613	0.029155
P07384	CAPN1	Calpain-1 catalytic subunit	0.691524	0.00977753
P07437	TUBB	Tubulin beta chain	-0.206797	0.255214
P07602	PSAP	Prosaposin	0.00824811	0.988066
P07737	PFN1	Profilin-1	-0.413188	0.0198764
P07741	APRT	Adenine phosphoribosyltransferase	-0.213308	0.170495
P07814	EPRS1	Bifunctional glutamate/proline--tRNA ligase	0.12529	0.624287
P07900	HSP90AA1	Heat shock protein HSP 90-alpha	0.724737	0.000588309
P07910	HNRNPC	Heterogeneous nuclear ribonucleoproteins C1/C2	-0.691983	0.00110144
P07954	FH	Fumarate hydratase	0.232748	0.255651
P08133	ANXA6	Annexin A6	0.292946	0.136848
P08134	RHOC	Rho-related GTP-binding protein RhoC	-0.0854742	0.660195
P08195	SLC3A2	4F2 cell-surface antigen heavy chain	1.18305	3.34845e-05
P08237	PFKM	ATP-dependent 6-phosphofructokinase	0.214092	0.41509
P08238	HSP90AB1	Heat shock protein HSP 90-beta	0.445604	0.0049386
P08243	ASNS	Asparagine synthetase [glutamine-hydrolyzing]	0.134241	0.478199
P08397	HMBS	Porphobilinogen deaminase	-0.16557	0.581547
P08559	PDHA1	Pyruvate dehydrogenase E1 component subunit alpha	0.281033	0.403142
P08574	CYC1	Cytochrome c1	0.526367	0.0277293
P08579	SNRPB2	U2 small nuclear ribonucleoprotein B''	-0.270123	0.625085
P08621	SNRNP70	U1 small nuclear ribonucleoprotein 70 kDa	-0.524711	0.387792
P08708	RPS17	40S ribosomal protein S17	-1.1111	0.00208945
P08754	GNAI3	Guanine nucleotide-binding protein G(i) subunit alpha	1.66637	2.71035e-05
P08758	ANXA5	Annexin A5	-0.118242	0.668691
P08865	RPSA	40S ribosomal protein SA	-0.238851	0.103998
P09012	SNRPA	U1 small nuclear ribonucleoprotein A	-0.744453	0.00327684
P09104	ENO2	Gamma-enolase	-0.550218	0.00298877
P09234	SNRPC	U1 small nuclear ribonucleoprotein C	-0.637365	0.072459
P09382	LGALS1	Galectin-1	1.28887	0.100247
P09429	HMGB1	High mobility group protein B1	-0.659253	0.00785713
P09467	FBP1	Fructose-1	0.818647	0.00550596
P09496	CLTA	Clathrin light chain A	0.915621	0.175447
P09525	ANXA4	Annexin A4	0.935717	0.0463396
P09622	DLD	Dihydrolipoyl dehydrogenase	-0.516976	0.0580258
P09651	HNRNPA1	Heterogeneous nuclear ribonucleoprotein A1	0.168434	0.380005
P09661	SNRPA1	U2 small nuclear ribonucleoprotein A'	-0.461396	0.00719594
P09669	COX6C	Cytochrome c oxidase subunit 6C	-0.223311	0.272482
P09914	IFIT1	Interferon-induced protein with tetratricopeptide repeats 1	-0.351693	0.101567
P09960	LTA4H	Leukotriene A-4 hydrolase	0.363563	0.219536
P09972	ALDOC	Fructose-bisphosphate aldolase C	0.537336	0.414227
P0C7P4	UQCRFS1P1	Putative cytochrome b-c1 complex subunit Rieske-like protein 1	0.233252	0.687342
P0DMV9	HSPA1B	Heat shock 70 kDa protein 1B	0.412312	0.0138804
P0DMV9	HSPA1B	Heat shock 70 kDa protein 1B	0.412312	0.0138804
P0DN79	#N/A	Cystathionine beta-synthase-like protein	1.07399	0.0104586
P0DN79	#N/A	Cystathionine beta-synthase-like protein	1.07399	0.0104586
P10114	RAP2A	Ras-related protein Rap-2a	0.215274	0.360677
P10155	RO60	60 kDa SS-A/Ro ribonucleoprotein	2.72619	0.000100201
P10412	H1-4	Histone H1.4	-0.575068	0.0156876
P10515	DLAT	Dihydrolipoyllysine-residue acetyltransferase component of pyruvate dehydrogenase complex	0.179755	0.432167
P10599	TXN	Thioredoxin	0.32777	0.301784
P10606	COX5B	Cytochrome c oxidase subunit 5B	-0.422058	0.0283007
P10620	MGST1	Microsomal glutathione S-transferase 1	-0.51926	0.134331
P10644	PRKAR1A	cAMP-dependent protein kinase type I-alpha regulatory subunit	1.06898	0.00558054
P10768	ESD	S-formylglutathione hydrolase	-0.239534	0.128346
P10809	HSPD1	60 kDa heat shock protein	0.241227	0.116901
P10909	CLU	Clusterin	2.72366	0.00435316
P11021	HSPA5	Endoplasmic reticulum chaperone BiP	-0.103034	0.613319
P11142	HSPA8	Heat shock cognate 71 kDa protein	0.139666	0.314509
P11166	SLC2A1	Solute carrier family 2	0.247298	0.464098
P11172	UMPS	Uridine 5'-monophosphate synthase	1.04326	0.0889473
P11177	PDHB	Pyruvate dehydrogenase E1 component subunit beta	-0.580849	0.0172474
P11216	PYGB	Glycogen phosphorylase	0.595677	0.00511796
P11387	TOP1	DNA topoisomerase 1	-1.21608	0.00335461
P11413	G6PD	Glucose-6-phosphate 1-dehydrogenase	0.195086	0.196483
P11441	UBL4A	Ubiquitin-like protein 4A	-0.463632	0.204474
P11498	PC	Pyruvate carboxylase	-1.70345	7.83961e-06
P11586	MTHFD1	C-1-tetrahydrofolate synthase	-0.358023	0.208958
P11766	ADH5	Alcohol dehydrogenase class-3	0.559511	0.114781
P11802	CDK4	Cyclin-dependent kinase 4	-0.562107	0.378989
P11940	PABPC1	Polyadenylate-binding protein 1	-1.45889	0.0156042
P12004	PCNA	Proliferating cell nuclear antigen	0.860255	0.0218812
P12081	HARS1	Histidine--tRNA ligase	0.782622	0.0295666
P12235	SLC25A4	ADP/ATP translocase 1	0.130371	0.506457
P12236	SLC25A6	ADP/ATP translocase 3	0.487767	0.0426409
P12268	IMPDH2	Inosine-5'-monophosphate dehydrogenase 2	1.18255	0.000327331
P12270	TPR	Nucleoprotein TPR	0.488542	0.0733374
P12532	CKMT1A	Creatine kinase U-type	0.157296	0.68785
P12532	CKMT1A	Creatine kinase U-type	0.157296	0.68785
P12814	ACTN1	Alpha-actinin-1	1.47059	0.00800795
P12830	CDH1	Cadherin-1	-0.810794	0.260525
P12955	PEPD	Xaa-Pro dipeptidase	-0.272093	0.110928
P12956	XRCC6	X-ray repair cross-complementing protein 6	0.833603	0.405462
P13010	XRCC5	X-ray repair cross-complementing protein 5	0.894008	0.0117872
P13051	UNG	Uracil-DNA glycosylase	-0.478908	0.0512883
P13073	COX4I1	Cytochrome c oxidase subunit 4 isoform 1	-0.950398	0.00233623
P13489	RNH1	Ribonuclease inhibitor	1.8527	1.00667e-05
P13639	EEF2	Elongation factor 2	0.254698	0.0765549
P13667	PDIA4	Protein disulfide-isomerase A4	0.47071	0.016417
P13674	P4HA1	Prolyl 4-hydroxylase subunit alpha-1	1.56676	0.00592216
P13693	TPT1	Translationally-controlled tumor protein	0.862791	0.173738
P13796	LCP1	Plastin-2	0.975896	0.0142232
P13797	PLS3	Plastin-3	0.777515	0.000805294
P13798	APEH	Acylamino-acid-releasing enzyme	1.03047	5.31778e-05
P13804	ETFA	Electron transfer flavoprotein subunit alpha	0.21361	0.171504
P13807	GYS1	Glycogen [starch] synthase	-0.317248	0.118245
P13987	CD59	CD59 glycoprotein	-0.505603	0.0735528
P14174	MIF	Macrophage migration inhibitory factor	-0.674991	0.00130284
P14314	PRKCSH	Glucosidase 2 subunit beta	0.419968	0.0919178
P14324	FDPS	Farnesyl pyrophosphate synthase	0.732768	0.019831
P14550	AKR1A1	Aldo-keto reductase family 1 member A1	0.169678	0.247167
P14618	PKM	Pyruvate kinase PKM	-0.0993447	0.46441
P14625	HSP90B1	Endoplasmin	0.738422	0.0143331
P14678	SNRPB	Small nuclear ribonucleoprotein-associated proteins B and B'	-0.508525	0.0190014
P14735	IDE	Insulin-degrading enzyme	0.32949	0.407569
P14866	HNRNPL	Heterogeneous nuclear ribonucleoprotein L	0.171119	0.537634
P14868	DARS1	Aspartate--tRNA ligase	0.0971437	0.609817
P14923	JUP	Junction plakoglobin	0.503281	0.0228788
P15170	GSPT1	Eukaryotic peptide chain release factor GTP-binding subunit ERF3A	0.550701	0.00352609
P15311	EZR	Ezrin	-0.104005	0.683819
P15531	NME1	Nucleoside diphosphate kinase A	-0.117796	0.595732
P15559	NQO1	NAD(P)H dehydrogenase [quinone] 1	-0.497659	0.26253
P15880	RPS2	40S ribosomal protein S2	-0.464992	0.0481979
P15924	DSP	Desmoplakin	0.422113	0.421707
P15927	RPA2	Replication protein A 32 kDa subunit	0.66123	0.0644042
P15941	MUC1	Mucin-1	-0.627546	0.0307809
P15954	COX7C	Cytochrome c oxidase subunit 7C	-0.177623	0.344351
P16152	CBR1	Carbonyl reductase [NADPH] 1	0.0588481	0.6943
P16220	CREB1	Cyclic AMP-responsive element-binding protein 1	1.45154	0.211835
P16401	H1-5	Histone H1.5	-0.477899	0.172464
P16402	H1-3	Histone H1.3	-0.842894	0.0275486
P16403	H1-2	Histone H1.2	-0.457913	0.253575
P16422	EPCAM	Epithelial cell adhesion molecule	0.0530451	0.821174
P16435	POR	NADPH--cytochrome P450 reductase	0.566841	0.0448436
P16455	MGMT	Methylated-DNA--protein-cysteine methyltransferase	1.53924	0.0220243
P16615	ATP2A2	Sarcoplasmic/endoplasmic reticulum calcium ATPase 2	0.297513	0.171647
P16930	FAH	Fumarylacetoacetase	0.181504	0.484346
P17174	GOT1	Aspartate aminotransferase	-0.182691	0.340778
P17612	PRKACA	cAMP-dependent protein kinase catalytic subunit alpha	-0.320018	0.0409432
P17812	CTPS1	CTP synthase 1	0.114976	0.823401
P17844	DDX5	Probable ATP-dependent RNA helicase DDX5	-0.457065	0.0126803
P17858	PFKL	ATP-dependent 6-phosphofructokinase	0.613272	0.124729
P17931	LGALS3	Galectin-3	-0.473222	0.0155249
P17980	PSMC3	26S proteasome regulatory subunit 6A	1.97672	0.000427258
P17987	TCP1	T-complex protein 1 subunit alpha	0.353169	0.0771882
P18031	PTPN1	Tyrosine-protein phosphatase non-receptor type 1	0.233551	0.579487
P18077	RPL35A	60S ribosomal protein L35a	-0.447671	0.0268224
P18085	ARF4	ADP-ribosylation factor 4	0.152128	0.511411
P18124	RPL7	60S ribosomal protein L7	-0.577585	0.00490379
P18206	VCL	Vinculin	1.2969	0.00126665
P18615	NELFE	Negative elongation factor E	-1.3476	0.00951906
P18621	RPL17	60S ribosomal protein L17	-0.668551	0.0212358
P18669	PGAM1	Phosphoglycerate mutase 1	-0.214095	0.127976
P18754	RCC1	Regulator of chromosome condensation	-0.301143	0.532927
P18887	XRCC1	DNA repair protein XRCC1	1.26375	0.0638812
P19338	NCL	Nucleolin	-0.785645	0.00616535
P19367	HK1	Hexokinase-1	0.723061	0.00566402
P19474	TRIM21	E3 ubiquitin-protein ligase TRIM21	0.53662	0.315872
P19525	EIF2AK2	Interferon-induced	0.0524448	0.697282
P19623	SRM	Spermidine synthase	0.223584	0.645415
P19784	CSNK2A2	Casein kinase II subunit alpha'	0.297627	0.12845
P20042	EIF2S2	Eukaryotic translation initiation factor 2 subunit 2	-0.430813	0.171755
P20073	ANXA7	Annexin A7	0.0853321	0.698735
P20290	BTF3	Transcription factor BTF3	-0.124408	0.743759
P20339	RAB5A	Ras-related protein Rab-5A	0.236607	0.194371
P20340	RAB6A	Ras-related protein Rab-6A	0.354507	0.506853
P20618	PSMB1	Proteasome subunit beta type-1	-0.626277	0.00848654
P20645	M6PR	Cation-dependent mannose-6-phosphate receptor	-0.0455436	0.862872
P20674	COX5A	Cytochrome c oxidase subunit 5A	-0.167698	0.380826
P20700	LMNB1	Lamin-B1	0.749623	0.00219478
P20810	CAST	Calpastatin	-0.0205318	0.968123
P20839	IMPDH1	Inosine-5'-monophosphate dehydrogenase 1	0.332224	0.169239
P20962	PTMS	Parathymosin	-0.427122	0.292593
P21266	GSTM3	Glutathione S-transferase Mu 3	0.745273	0.000658476
P21281	ATP6V1B2	V-type proton ATPase subunit B	-0.321204	0.779287
P21283	ATP6V1C1	V-type proton ATPase subunit C 1	1.5576	0.000617121
P21291	CSRP1	Cysteine and glycine-rich protein 1	-0.208833	0.547612
P21333	FLNA	Filamin-A	0.0428909	0.827128
P21796	VDAC1	Voltage-dependent anion-selective channel protein 1	-0.291119	0.261431
P21912	SDHB	Succinate dehydrogenase [ubiquinone] iron-sulfur subunit	-0.742326	0.019214
P21926	CD9	CD9 antigen	-0.375797	0.0431688
P21964	COMT	Catechol O-methyltransferase	0.166208	0.535715
P22061	PCMT1	Protein-L-isoaspartate(D-aspartate) O-methyltransferase	0.464325	0.0655359
P22087	FBL	rRNA 2'-O-methyltransferase fibrillarin	-0.372943	0.0736798
P22102	GART	Trifunctional purine biosynthetic protein adenosine-3	0.318637	0.105311
P22234	PAICS	Multifunctional protein ADE2	0.601629	0.00106895
P22307	SCP2	Non-specific lipid-transfer protein	-0.145492	0.45084
P22314	UBA1	Ubiquitin-like modifier-activating enzyme 1	0.654033	0.00749981
P22392	NME2	Nucleoside diphosphate kinase B	-0.586329	0.0134327
P22392	NME2	Nucleoside diphosphate kinase B	-0.586329	0.0134327
P22626	HNRNPA2B1	Heterogeneous nuclear ribonucleoproteins A2/B1	-0.123194	0.453224
P22695	UQCRC2	Cytochrome b-c1 complex subunit 2	0.380199	0.0744611
P22830	FECH	Ferrochelatase	-0.486976	0.416267
P23193	TCEA1	Transcription elongation factor A protein 1	0.0329013	0.978782
P23246	SFPQ	Splicing factor	-0.182912	0.386174
P23258	TUBG1	Tubulin gamma-1 chain	-0.088418	0.797619
P23284	PPIB	Peptidyl-prolyl cis-trans isomerase B	-1.05596	0.00078602
P23381	WARS1	Tryptophan--tRNA ligase	0.121138	0.406559
P23396	RPS3	40S ribosomal protein S3	0.202976	0.16657
P23434	GCSH	Glycine cleavage system H protein	-0.466126	0.0978694
P23443	RPS6KB1	Ribosomal protein S6 kinase beta-1	-0.222408	0.209237
P23526	AHCY	Adenosylhomocysteinase	0.158555	0.332311
P23528	CFL1	Cofilin-1	-0.253899	0.117702
P23588	EIF4B	Eukaryotic translation initiation factor 4B	-1.14732	0.034468
P23919	DTYMK	Thymidylate kinase	0.625703	0.0883849
P23921	RRM1	Ribonucleoside-diphosphate reductase large subunit	0.155729	0.310237
P24534	EEF1B2	Elongation factor 1-beta	-0.122189	0.667105
P24539	ATP5PB	ATP synthase F(0) complex subunit B1	0.694022	0.00725956
P24666	ACP1	Low molecular weight phosphotyrosine protein phosphatase	-0.346581	0.0680542
P24752	ACAT1	Acetyl-CoA acetyltransferase	0.574545	0.0852471
P24928	POLR2A	DNA-directed RNA polymerase II subunit RPB1	-0.18481	0.5751
P24941	CDK2	Cyclin-dependent kinase 2	-0.395244	0.565052
P25205	MCM3	DNA replication licensing factor MCM3	0.579184	0.0260654
P25398	RPS12	40S ribosomal protein S12	-0.0965042	0.45741
P25490	YY1	Transcriptional repressor protein YY1	1.64131	0.0352166
P25685	DNAJB1	DnaJ homolog subfamily B member 1	0.238498	0.230314
P25705	ATP5F1A	ATP synthase subunit alpha	-0.699572	0.00575563
P25786	PSMA1	Proteasome subunit alpha type-1	-0.140083	0.313996
P25787	PSMA2	Proteasome subunit alpha type-2	-0.055871	0.83011
P25788	PSMA3	Proteasome subunit alpha type-3	0.537972	0.467523
P25789	PSMA4	Proteasome subunit alpha type-4	0.933595	6.61983e-05
P25815	S100P	Protein S100-P	1.09933	0.000264959
P26196	DDX6	Probable ATP-dependent RNA helicase DDX6	-0.273625	0.0622296
P26358	DNMT1	DNA (cytosine-5)-methyltransferase 1	0.161842	0.568899
P26368	U2AF2	Splicing factor U2AF 65 kDa subunit	-0.278106	0.460452
P26373	RPL13	60S ribosomal protein L13	-0.670048	0.00749311
P26440	IVD	Isovaleryl-CoA dehydrogenase	0.427878	0.0418907
P26583	HMGB2	High mobility group protein B2	0.484111	0.434738
P26599	PTBP1	Polypyrimidine tract-binding protein 1	0.22115	0.212301
P26639	TARS1	Threonine--tRNA ligase 1	0.20801	0.214189
P26640	VARS1	Valine--tRNA ligase	-0.429888	0.0512809
P26641	EEF1G	Elongation factor 1-gamma	0.180674	0.236747
P27348	YWHAQ	14-3-3 protein theta	1.80934	6.56553e-05
P27361	MAPK3	Mitogen-activated protein kinase 3	0.540133	0.0132128
P27635	RPL10	60S ribosomal protein L10	-0.90649	0.00118987
P27695	APEX1	DNA-(apurinic or apyrimidinic site) endonuclease	-0.628378	0.0507015
P27708	CAD	CAD protein	0.126663	0.552765
P27797	CALR	Calreticulin	0.642804	0.0453975
P27816	MAP4	Microtubule-associated protein 4	-0.230825	0.258249
P27824	CANX	Calnexin	1.43274	0.0391825
P28065	PSMB9	Proteasome subunit beta type-9	0.969015	0.00446882
P28066	PSMA5	Proteasome subunit alpha type-5	0.650739	0.0161232
P28070	PSMB4	Proteasome subunit beta type-4	0.197806	0.504221
P28072	PSMB6	Proteasome subunit beta type-6	0.0737387	0.65594
P28074	PSMB5	Proteasome subunit beta type-5	-0.0539533	0.764885
P28482	MAPK1	Mitogen-activated protein kinase 1	0.0900652	0.664828
P28799	GRN	Progranulin	-0.732587	0.0800123
P28838	LAP3	Cytosol aminopeptidase	0.152955	0.477834
P29373	CRABP2	Cellular retinoic acid-binding protein 2	-0.109549	0.379413
P29401	TKT	Transketolase	0.260691	0.0804632
P29590	PML	Protein PML	0.803616	0.00989324
P29692	EEF1D	Elongation factor 1-delta	-1.34404	0.00224789
P29728	OAS2	2'-5'-oligoadenylate synthase 2	0.76639	0.0783215
P30038	ALDH4A1	Delta-1-pyrroline-5-carboxylate dehydrogenase	-0.280554	0.261589
P30041	PRDX6	Peroxiredoxin-6	0.460727	0.0475318
P30043	BLVRB	Flavin reductase (NADPH)	-0.44309	0.0637098
P30044	PRDX5	Peroxiredoxin-5	-0.0376917	0.876931
P30046	DDT	D-dopachrome decarboxylase	-0.802064	0.0714485
P30048	PRDX3	Thioredoxin-dependent peroxide reductase	0.201191	0.391657
P30050	RPL12	60S ribosomal protein L12	-0.445286	0.018875
P30084	ECHS1	Enoyl-CoA hydratase	0.807543	0.000442638
P30085	CMPK1	UMP-CMP kinase	-0.413938	0.436992
P30086	PEBP1	Phosphatidylethanolamine-binding protein 1	0.305083	0.113375
P30101	PDIA3	Protein disulfide-isomerase A3	0.366579	0.0683857
P30153	PPP2R1A	Serine/threonine-protein phosphatase 2A 65 kDa regulatory subunit A alpha isoform	-0.54346	0.47268
P30419	NMT1	Glycylpeptide N-tetradecanoyltransferase 1	-0.591257	0.00770072
P30519	HMOX2	Heme oxygenase 2	1.84942	0.0165303
P30520	ADSS2	Adenylosuccinate synthetase isozyme 2	1.07791	0.000132014
P30533	LRPAP1	Alpha-2-macroglobulin receptor-associated protein	0.468465	0.493445
P30566	ADSL	Adenylosuccinate lyase	-0.328868	0.542189
P30626	SRI	Sorcin	0.327662	0.0738714
P30837	ALDH1B1	Aldehyde dehydrogenase X	2.21999	0.134509
P31040	SDHA	Succinate dehydrogenase [ubiquinone] flavoprotein subunit	1.28798	0.0016522
P31150	GDI1	Rab GDP dissociation inhibitor alpha	1.06486	0.0468644
P31153	MAT2A	S-adenosylmethionine synthase isoform type-2	-0.15584	0.3414
P31350	RRM2	Ribonucleoside-diphosphate reductase subunit M2	-0.0811955	0.528347
P31689	DNAJA1	DnaJ homolog subfamily A member 1	0.00887007	0.966494
P31749	AKT1	RAC-alpha serine/threonine-protein kinase	0.395747	0.0186205
P31930	UQCRC1	Cytochrome b-c1 complex subunit 1	1.22745	0.000883524
P31939	ATIC	Bifunctional purine biosynthesis protein ATIC	0.253479	0.276204
P31942	HNRNPH3	Heterogeneous nuclear ribonucleoprotein H3	-0.237962	0.156628
P31943	HNRNPH1	Heterogeneous nuclear ribonucleoprotein H	-0.260818	0.159311
P31946	YWHAB	14-3-3 protein beta/alpha	1.28178	0.000418739
P31947	SFN	14-3-3 protein sigma	2.8459	0.00013016
P31948	STIP1	Stress-induced-phosphoprotein 1	0.416745	0.0510729
P31949	S100A11	Protein S100-A11	0.732982	0.278856
P32119	PRDX2	Peroxiredoxin-2	0.70173	0.00719309
P32322	PYCR1	Pyrroline-5-carboxylate reductase 1	-0.0176168	0.969058
P32969	RPL9	60S ribosomal protein L9	-0.999888	0.000694534
P33176	KIF5B	Kinesin-1 heavy chain	0.432478	0.0459277
P33240	CSTF2	Cleavage stimulation factor subunit 2	0.626103	0.140554
P33316	DUT	Deoxyuridine 5'-triphosphate nucleotidohydrolase	0.0376059	0.804379
P33991	MCM4	DNA replication licensing factor MCM4	0.0173356	0.919713
P33992	MCM5	DNA replication licensing factor MCM5	-0.283909	0.0838317
P33993	MCM7	DNA replication licensing factor MCM7	-0.496592	0.142911
P34896	SHMT1	Serine hydroxymethyltransferase	-0.0238024	0.942317
P34897	SHMT2	Serine hydroxymethyltransferase	0.0310005	0.871058
P34931	HSPA1L	Heat shock 70 kDa protein 1-like	0.0459115	0.775819
P34932	HSPA4	Heat shock 70 kDa protein 4	0.830163	0.00131793
P35080	PFN2	Profilin-2	-0.279427	0.131596
P35221	CTNNA1	Catenin alpha-1	0.656496	0.0114989
P35222	CTNNB1	Catenin beta-1	0.269284	0.393853
P35232	PHB1	Prohibitin	-0.130118	0.427801
P35237	SERPINB6	Serpin B6	0.73924	0.220606
P35244	RPA3	Replication protein A 14 kDa subunit	-0.180331	0.616048
P35250	RFC2	Replication factor C subunit 2	-0.428821	0.537064
P35268	RPL22	60S ribosomal protein L22	-0.571247	0.02368
P35269	GTF2F1	General transcription factor IIF subunit 1	0.508093	0.593379
P35270	SPR	Sepiapterin reductase	0.743701	0.287542
P35579	MYH9	Myosin-9	0.118506	0.454382
P35606	COPB2	Coatomer subunit beta'	0.110709	0.661437
P35637	FUS	RNA-binding protein FUS	-0.62582	0.00224504
P35659	DEK	Protein DEK	-1.47348	0.0752772
P35998	PSMC2	26S proteasome regulatory subunit 7	1.08039	0.000496327
P36404	ARL2	ADP-ribosylation factor-like protein 2	-1.13719	0.00155955
P36507	MAP2K2	Dual specificity mitogen-activated protein kinase kinase 2	0.222772	0.459957
P36542	ATP5F1C	ATP synthase subunit gamma	-0.0982792	0.668847
P36578	RPL4	60S ribosomal protein L4	-0.976533	0.000148216
P36776	LONP1	Lon protease homolog	0.0375536	0.822214
P36871	PGM1	Phosphoglucomutase-1	-0.202704	0.544537
P36873	PPP1CC	Serine/threonine-protein phosphatase PP1-gamma catalytic subunit	-0.961021	0.300748
P36915	GNL1	Guanine nucleotide-binding protein-like 1	-0.216831	0.309287
P36957	DLST	Dihydrolipoyllysine-residue succinyltransferase component of 2-oxoglutarate dehydrogenase complex	-0.137732	0.838596
P37108	SRP14	Signal recognition particle 14 kDa protein	1.34389	0.0805743
P37198	NUP62	Nuclear pore glycoprotein p62	0.170331	0.488675
P37268	FDFT1	Squalene synthase	0.791672	0.302848
P37802	TAGLN2	Transgelin-2	0.203235	0.196946
P37837	TALDO1	Transaldolase	0.274853	0.120867
P38117	ETFB	Electron transfer flavoprotein subunit beta	0.0155272	0.920163
P38159	RBMX	RNA-binding motif protein	-0.623125	0.00321851
P38606	ATP6V1A	V-type proton ATPase catalytic subunit A	0.24249	0.170687
P38646	HSPA9	Stress-70 protein	0.469994	0.00469058
P38919	EIF4A3	Eukaryotic initiation factor 4A-III	-0.114043	0.411381
P39019	RPS19	40S ribosomal protein S19	-1.05135	0.000157541
P39023	RPL3	60S ribosomal protein L3	-0.796375	0.000831531
P39656	DDOST	Dolichyl-diphosphooligosaccharide--protein glycosyltransferase 48 kDa subunit	-0.148862	0.377801
P39687	ANP32A	Acidic leucine-rich nuclear phosphoprotein 32 family member A	-0.376353	0.284043
P39748	FEN1	Flap endonuclease 1	-0.524364	0.0171369
P40227	CCT6A	T-complex protein 1 subunit zeta	0.211925	0.246045
P40305	IFI27	Interferon alpha-inducible protein 27	-0.752451	0.0145394
P40306	PSMB10	Proteasome subunit beta type-10	0.784876	0.148095
P40429	RPL13A	60S ribosomal protein L13a	-0.900046	0.00183477
P40763	STAT3	Signal transducer and activator of transcription 3	-0.0547647	0.741493
P40818	USP8	Ubiquitin carboxyl-terminal hydrolase 8	2.9108	0.00387549
P40925	MDH1	Malate dehydrogenase	0.452434	0.158399
P40926	MDH2	Malate dehydrogenase	-0.0601944	0.691279
P40938	RFC3	Replication factor C subunit 3	1.08609	0.0142576
P40939	HADHA	Trifunctional enzyme subunit alpha	0.827591	0.0189538
P41091	EIF2S3	Eukaryotic translation initiation factor 2 subunit 3	-0.076646	0.563997
P41223	BUD31	Protein BUD31 homolog	-0.198814	0.587709
P41227	NAA10	N-alpha-acetyltransferase 10	0.433633	0.405013
P41240	CSK	Tyrosine-protein kinase CSK	0.465747	0.0305953
P41250	GARS1	Glycine--tRNA ligase	0.750828	0.114902
P41252	IARS1	Isoleucine--tRNA ligase	-0.273544	0.306929
P41440	SLC19A1	Reduced folate transporter	0.960587	0.010287
P42126	ECI1	Enoyl-CoA delta isomerase 1	1.06934	0.437828
P42166	TMPO	Lamina-associated polypeptide 2	0.330767	0.0453123
P42224	STAT1	Signal transducer and activator of transcription 1-alpha/beta	1.10953	0.00327251
P42285	MTREX	Exosome RNA helicase MTR4	0.196748	0.313653
P42677	RPS27	40S ribosomal protein S27	-0.0116769	0.962399
P42704	LRPPRC	Leucine-rich PPR motif-containing protein	0.645918	0.0115375
P42765	ACAA2	3-ketoacyl-CoA thiolase	-0.132837	0.699816
P42766	RPL35	60S ribosomal protein L35	-0.972559	0.0109139
P42858	HTT	Huntingtin	1.29269	0.0260756
P43034	PAFAH1B1	Platelet-activating factor acetylhydrolase IB subunit beta	-0.0481678	0.790109
P43243	MATR3	Matrin-3	0.397409	0.158639
P43304	GPD2	Glycerol-3-phosphate dehydrogenase	1.08551	0.0019316
P43307	SSR1	Translocon-associated protein subunit alpha	0.338876	0.170717
P43487	RANBP1	Ran-specific GTPase-activating protein	0.842404	0.0979304
P43490	NAMPT	Nicotinamide phosphoribosyltransferase	0.322648	0.0700836
P43686	PSMC4	26S proteasome regulatory subunit 6B	1.47554	0.000248061
P45880	VDAC2	Voltage-dependent anion-selective channel protein 2	2.33142	1.08164e-06
P45974	USP5	Ubiquitin carboxyl-terminal hydrolase 5	2.25431	0.0134907
P46060	RANGAP1	Ran GTPase-activating protein 1	0.522903	0.193237
P46087	NOP2	Probable 28S rRNA (cytosine(4447)-C(5))-methyltransferase	-0.92387	0.0111789
P46109	CRKL	Crk-like protein	-0.444331	0.0661499
P46379	BAG6	Large proline-rich protein BAG6	0.681423	0.508866
P46459	NSF	Vesicle-fusing ATPase	0.829119	0.208649
P46776	RPL27A	60S ribosomal protein L27a	-1.20103	9.49784e-06
P46777	RPL5	60S ribosomal protein L5	-0.345869	0.100702
P46778	RPL21	60S ribosomal protein L21	-1.27699	0.00199298
P46779	RPL28	60S ribosomal protein L28	-0.853577	0.000244916
P46781	RPS9	40S ribosomal protein S9	-0.715787	0.00320977
P46782	RPS5	40S ribosomal protein S5	0.503275	0.0133289
P46783	RPS10	40S ribosomal protein S10	-1.04925	0.00546023
P46926	GNPDA1	Glucosamine-6-phosphate isomerase 1	-0.173184	0.484712
P46940	IQGAP1	Ras GTPase-activating-like protein IQGAP1	0.381911	0.0966104
P46977	STT3A	Dolichyl-diphosphooligosaccharide--protein glycosyltransferase subunit STT3A	-0.182594	0.224459
P47224	RABIF	Guanine nucleotide exchange factor MSS4	-0.553333	0.0517427
P47755	CAPZA2	F-actin-capping protein subunit alpha-2	1.16113	0.100192
P47756	CAPZB	F-actin-capping protein subunit beta	0.501574	0.101293
P47813	EIF1AX	Eukaryotic translation initiation factor 1A	-0.592799	0.353505
P47895	ALDH1A3	Aldehyde dehydrogenase family 1 member A3	1.68259	0.000207794
P47897	QARS1	Glutamine--tRNA ligase	-0.165019	0.267847
P47914	RPL29	60S ribosomal protein L29	-0.777237	0.0259746
P48047	ATP5PO	ATP synthase subunit O	-0.657319	0.00980163
P48163	ME1	NADP-dependent malic enzyme	-1.39227	0.000134156
P48444	ARCN1	Coatomer subunit delta	0.078859	0.672577
P48449	LSS	Lanosterol synthase	-0.480618	0.585779
P48507	GCLM	Glutamate--cysteine ligase regulatory subunit	-0.219846	0.363351
P48556	PSMD8	26S proteasome non-ATPase regulatory subunit 8	0.695868	0.00226172
P48637	GSS	Glutathione synthetase	-0.331951	0.0231314
P48643	CCT5	T-complex protein 1 subunit epsilon	0.670607	0.0133328
P48729	CSNK1A1	Casein kinase I isoform alpha	0.514294	0.461409
P48735	IDH2	Isocitrate dehydrogenase [NADP]	-0.116962	0.370913
P48739	PITPNB	Phosphatidylinositol transfer protein beta isoform	0.310643	0.399186
P49023	PXN	Paxillin	0.759211	0.0529277
P49189	ALDH9A1	4-trimethylaminobutyraldehyde dehydrogenase	1.64853	2.64074e-05
P49207	RPL34	60S ribosomal protein L34	-0.756847	0.0081543
P49257	LMAN1	Protein ERGIC-53	0.757258	0.0147989
P49321	NASP	Nuclear autoantigenic sperm protein	0.921933	0.0210632
P49327	FASN	Fatty acid synthase	-0.411826	0.0413109
P49368	CCT3	T-complex protein 1 subunit gamma	0.100085	0.59696
P49407	ARRB1	Beta-arrestin-1	-0.859072	0.0263249
P49411	TUFM	Elongation factor Tu	0.155213	0.488242
P49419	ALDH7A1	Alpha-aminoadipic semialdehyde dehydrogenase	1.47683	0.000166558
P49458	SRP9	Signal recognition particle 9 kDa protein	-0.514996	0.466338
P49459	UBE2A	Ubiquitin-conjugating enzyme E2 A	-0.252423	0.750137
P49588	AARS1	Alanine--tRNA ligase	0.741296	0.0184322
P49589	CARS1	Cysteine--tRNA ligase	0.100028	0.698526
P49591	SARS1	Serine--tRNA ligase	0.242023	0.246211
P49711	CTCF	Transcriptional repressor CTCF	-0.197119	0.435185
P49720	PSMB3	Proteasome subunit beta type-3	1.04903	0.0409234
P49721	PSMB2	Proteasome subunit beta type-2	0.315517	0.121174
P49736	MCM2	DNA replication licensing factor MCM2	-0.00172101	0.994998
P49748	ACADVL	Very long-chain specific acyl-CoA dehydrogenase	1.10522	0.00729029
P49755	TMED10	Transmembrane emp24 domain-containing protein 10	-0.230327	0.232999
P49756	RBM25	RNA-binding protein 25	-0.258681	0.165677
P49773	HINT1	Histidine triad nucleotide-binding protein 1	0.0860781	0.787162
P49790	NUP153	Nuclear pore complex protein Nup153	3.41229	0.000413799
P49792	RANBP2	E3 SUMO-protein ligase RanBP2	1.49998	0.0154662
P49821	NDUFV1	NADH dehydrogenase [ubiquinone] flavoprotein 1	0.631868	0.00142574
P49902	NT5C2	Cytosolic purine 5'-nucleotidase	0.681065	0.237763
P49915	GMPS	GMP synthase [glutamine-hydrolyzing]	0.17177	0.448792
P50213	IDH3A	Isocitrate dehydrogenase [NAD] subunit alpha	0.585686	0.0167515
P50225	SULT1A1	Sulfotransferase 1A1	1.18352	0.102119
P50395	GDI2	Rab GDP dissociation inhibitor beta	0.65296	0.0233729
P50416	CPT1A	Carnitine O-palmitoyltransferase 1	0.674105	0.0349855
P50454	SERPINH1	Serpin H1	-0.278743	0.179873
P50502	ST13	Hsc70-interacting protein	0.229304	0.0993152
P50552	VASP	Vasodilator-stimulated phosphoprotein	0.50701	0.249674
P50570	DNM2	Dynamin-2	-0.0861614	0.771917
P50579	METAP2	Methionine aminopeptidase 2	0.196773	0.250371
P50750	CDK9	Cyclin-dependent kinase 9	0.763101	0.082498
P50851	LRBA	Lipopolysaccharide-responsive and beige-like anchor protein	2.02091	0.0670166
P50897	PPT1	Palmitoyl-protein thioesterase 1	-0.21352	0.451559
P50914	RPL14	60S ribosomal protein L14	-0.561622	0.060363
P50990	CCT8	T-complex protein 1 subunit theta	-0.040949	0.808584
P50991	CCT4	T-complex protein 1 subunit delta	0.666186	0.000930655
P50995	ANXA11	Annexin A11	2.08907	0.00769709
P51116	FXR2	Fragile X mental retardation syndrome-related protein 2	-0.273472	0.245385
P51148	RAB5C	Ras-related protein Rab-5C	0.0103072	0.9481
P51149	RAB7A	Ras-related protein Rab-7a	-0.445808	0.343263
P51153	RAB13	Ras-related protein Rab-13	0.515746	0.346564
P51398	DAP3	28S ribosomal protein S29	-0.79398	0.356864
P51452	DUSP3	Dual specificity protein phosphatase 3	-0.305553	0.0541708
P51570	GALK1	Galactokinase	0.539649	0.146621
P51571	SSR4	Translocon-associated protein subunit delta	-0.0256476	0.970536
P51572	BCAP31	B-cell receptor-associated protein 31	0.680123	0.000638427
P51610	HCFC1	Host cell factor 1	0.797757	0.0165463
P51659	HSD17B4	Peroxisomal multifunctional enzyme type 2	0.1473	0.483526
P51665	PSMD7	26S proteasome non-ATPase regulatory subunit 7	-0.55006	0.0252555
P51858	HDGF	Hepatoma-derived growth factor	-0.441538	0.0216394
P51970	NDUFA8	NADH dehydrogenase [ubiquinone] 1 alpha subcomplex subunit 8	0.4364	0.095081
P51991	HNRNPA3	Heterogeneous nuclear ribonucleoprotein A3	0.118805	0.451977
P52209	PGD	6-phosphogluconate dehydrogenase	-0.262984	0.154427
P52272	HNRNPM	Heterogeneous nuclear ribonucleoprotein M	0.04629	0.878729
P52292	KPNA2	Importin subunit alpha-1	-0.363087	0.0416188
P52298	NCBP2	Nuclear cap-binding protein subunit 2	-0.0372459	0.829094
P52306	RAP1GDS1	Rap1 GTPase-GDP dissociation stimulator 1	1.30525	0.00068367
P52434	POLR2H	DNA-directed RNA polymerases I	-1.69508	0.000218255
P52565	ARHGDIA	Rho GDP-dissociation inhibitor 1	-0.959091	0.00827282
P52597	HNRNPF	Heterogeneous nuclear ribonucleoprotein F	-0.0714315	0.763473
P52630	STAT2	Signal transducer and activator of transcription 2	-0.436511	0.128669
P52758	RIDA	2-iminobutanoate/2-iminopropanoate deaminase	-1.39056	0.000448352
P52788	SMS	Spermine synthase	1.20782	0.0372638
P52789	HK2	Hexokinase-2	1.14351	0.0120966
P52888	THOP1	Thimet oligopeptidase	-1.19818	0.0281046
P52895	AKR1C2	Aldo-keto reductase family 1 member C2	-0.556861	0.00197152
P52907	CAPZA1	F-actin-capping protein subunit alpha-1	0.50618	0.303591
P52943	CRIP2	Cysteine-rich protein 2	-0.109828	0.514532
P53004	BLVRA	Biliverdin reductase A	-0.0745912	0.718151
P53007	SLC25A1	Tricarboxylate transport protein	0.253791	0.204556
P53365	ARFIP2	Arfaptin-2	1.88133	0.00823139
P53396	ACLY	ATP-citrate synthase	0.2015	0.314503
P53582	METAP1	Methionine aminopeptidase 1	0.877122	0.00399132
P53597	SUCLG1	Succinate--CoA ligase [ADP/GDP-forming] subunit alpha	-0.070746	0.869842
P53602	MVD	Diphosphomevalonate decarboxylase	0.519594	0.440028
P53611	RABGGTB	Geranylgeranyl transferase type-2 subunit beta	1.82535	0.00221274
P53618	COPB1	Coatomer subunit beta	0.0760396	0.635824
P53621	COPA	Coatomer subunit alpha	-0.0325578	0.805522
P53634	CTSC	Dipeptidyl peptidase 1	-0.344701	0.188736
P53680	AP2S1	AP-2 complex subunit sigma	-0.308724	0.117887
P53701	HCCS	Cytochrome c-type heme lyase	1.51987	0.0361231
P53990	IST1	IST1 homolog	0.965746	0.000342769
P53992	SEC24C	Protein transport protein Sec24C	1.57416	0.00560248
P53999	SUB1	Activated RNA polymerase II transcriptional coactivator p15	-0.431678	0.197625
P54105	CLNS1A	Methylosome subunit pICln	-0.23571	0.230583
P54132	BLM	Bloom syndrome protein	1.03857	0.284229
P54136	RARS1	Arginine--tRNA ligase	0.295704	0.108049
P54577	YARS1	Tyrosine--tRNA ligase	0.606255	0.00475093
P54578	USP14	Ubiquitin carboxyl-terminal hydrolase 14	0.435185	0.0279565
P54727	RAD23B	UV excision repair protein RAD23 homolog B	0.0356909	0.905598
P54819	AK2	Adenylate kinase 2	0.976066	0.00086748
P54886	ALDH18A1	Delta-1-pyrroline-5-carboxylate synthase	0.243732	0.109985
P55010	EIF5	Eukaryotic translation initiation factor 5	-0.0776726	0.759983
P55036	PSMD4	26S proteasome non-ATPase regulatory subunit 4	-0.270171	0.291008
P55060	CSE1L	Exportin-2	-0.62751	0.031472
P55072	VCP	Transitional endoplasmic reticulum ATPase	0.216356	0.189126
P55084	HADHB	Trifunctional enzyme subunit beta	0.103905	0.735088
P55209	NAP1L1	Nucleosome assembly protein 1-like 1	-2.17814	0.0171636
P55263	ADK	Adenosine kinase	-0.55794	0.113981
P55265	ADAR	Double-stranded RNA-specific adenosine deaminase	0.131951	0.707377
P55317	FOXA1	Hepatocyte nuclear factor 3-alpha	0.012669	0.949741
P55735	SEC13	Protein SEC13 homolog	0.11969	0.654036
P55769	SNU13	NHP2-like protein 1	-0.173464	0.537443
P55786	NPEPPS	Puromycin-sensitive aminopeptidase	0.502612	0.00931544
P55884	EIF3B	Eukaryotic translation initiation factor 3 subunit B	0.278331	0.0979785
P55957	BID	BH3-interacting domain death agonist	1.11969	0.0241186
P56134	ATP5MF	ATP synthase subunit f	1.2255	0.103887
P56182	RRP1	Ribosomal RNA processing protein 1 homolog A	-0.888418	0.00212695
P56192	MARS1	Methionine--tRNA ligase	-0.272904	0.298137
P56211	ARPP19	cAMP-regulated phosphoprotein 19	-1.56491	0.00315924
P56385	ATP5ME	ATP synthase subunit e	0.505955	0.369134
P56537	EIF6	Eukaryotic translation initiation factor 6	-0.0451107	0.868829
P56545	CTBP2	C-terminal-binding protein 2	0.67344	0.0121779
P56556	NDUFA6	NADH dehydrogenase [ubiquinone] 1 alpha subcomplex subunit 6	-0.673192	0.00604807
P57088	TMEM33	Transmembrane protein 33	0.398153	0.0916437
P57735	RAB25	Ras-related protein Rab-25	-0.52531	0.0857112
P58107	EPPK1	Epiplakin	0.257719	0.411399
P58546	MTPN	Myotrophin	1.14808	0.26702
P59998	ARPC4	Actin-related protein 2/3 complex subunit 4	-0.592895	0.0010222
P60033	CD81	CD81 antigen	0.152154	0.52032
P60174	TPI1	Triosephosphate isomerase	0.0374284	0.773504
P60228	EIF3E	Eukaryotic translation initiation factor 3 subunit E	0.260238	0.258103
P60468	SEC61B	Protein transport protein Sec61 subunit beta	0.574289	0.151401
P60510	PPP4C	Serine/threonine-protein phosphatase 4 catalytic subunit	0.627475	0.019706
P60520	GABARAPL2	Gamma-aminobutyric acid receptor-associated protein-like 2	-0.203716	0.161424
P60660	MYL6	Myosin light polypeptide 6	0.384623	0.0179809
P60709	ACTB	Actin	-0.136586	0.423414
P60842	EIF4A1	Eukaryotic initiation factor 4A-I	0.0152269	0.913669
P60866	RPS20	40S ribosomal protein S20	-0.491195	0.0119302
P60891	PRPS1	Ribose-phosphate pyrophosphokinase 1	-1.63096	0.0157493
P60900	PSMA6	Proteasome subunit alpha type-6	0.447396	0.0375042
P60953	CDC42	Cell division control protein 42 homolog	-0.0619617	0.900121
P60981	DSTN	Destrin	0.0251913	0.862077
P60983	GMFB	Glia maturation factor beta	0.0286817	0.950587
P61006	RAB8A	Ras-related protein Rab-8A	0.780027	0.0549978
P61009	SPCS3	Signal peptidase complex subunit 3	0.114758	0.625758
P61011	SRP54	Signal recognition particle 54 kDa protein	-1.61463	0.00871762
P61019	RAB2A	Ras-related protein Rab-2A	-0.00923125	0.979759
P61024	CKS1B	Cyclin-dependent kinases regulatory subunit 1	-0.0199454	0.948194
P61026	RAB10	Ras-related protein Rab-10	0.502036	0.0791213
P61077	UBE2D3	Ubiquitin-conjugating enzyme E2 D3	0.292319	0.459839
P61081	UBE2M	NEDD8-conjugating enzyme Ubc12	-0.220904	0.220161
P61086	UBE2K	Ubiquitin-conjugating enzyme E2 K	0.455862	0.350922
P61088	UBE2N	Ubiquitin-conjugating enzyme E2 N	-0.302734	0.0881
P61106	RAB14	Ras-related protein Rab-14	-0.607589	0.199711
P61158	ACTR3	Actin-related protein 3	0.0731758	0.659575
P61160	ACTR2	Actin-related protein 2	-0.15657	0.345045
P61163	ACTR1A	Alpha-centractin	-0.674416	0.127897
P61165	TMEM258	Transmembrane protein 258	-1.10693	0.0194436
P61201	COPS2	COP9 signalosome complex subunit 2	0.377382	0.462818
P61204	ARF3	ADP-ribosylation factor 3	-0.742047	0.00324222
P61221	ABCE1	ATP-binding cassette sub-family E member 1	0.525002	0.00372748
P61224	RAP1B	Ras-related protein Rap-1b	-0.342061	0.222873
P61247	RPS3A	40S ribosomal protein S3a	-0.427671	0.0142156
P61254	RPL26	60S ribosomal protein L26	-0.641684	0.0370906
P61289	PSME3	Proteasome activator complex subunit 3	-0.0387873	0.749055
P61313	RPL15	60S ribosomal protein L15	-0.77477	0.000394041
P61353	RPL27	60S ribosomal protein L27	-1.22301	0.000622236
P61457	PCBD1	Pterin-4-alpha-carbinolamine dehydratase	-0.744102	0.00414525
P61513	RPL37A	60S ribosomal protein L37a	-0.0448383	0.790153
P61586	RHOA	Transforming protein RhoA	-0.661405	0.0140109
P61604	HSPE1	10 kDa heat shock protein	-0.870447	0.00391562
P61619	SEC61A1	Protein transport protein Sec61 subunit alpha isoform 1	-0.0778929	0.686035
P61758	VBP1	Prefoldin subunit 3	0.445496	0.257107
P61769	B2M	Beta-2-microglobulin	0.741818	0.102218
P61803	DAD1	Dolichyl-diphosphooligosaccharide--protein glycosyltransferase subunit DAD1	-0.606951	0.0219405
P61923	COPZ1	Coatomer subunit zeta-1	0.668698	0.148596
P61927	RPL37	60S ribosomal protein L37	0.219539	0.385416
P61956	SUMO2	Small ubiquitin-related modifier 2	-0.59015	0.00465779
P61962	DCAF7	DDB1- and CUL4-associated factor 7	0.0237725	0.958999
P61964	WDR5	WD repeat-containing protein 5	0.132871	0.800564
P61970	NUTF2	Nuclear transport factor 2	-0.0477508	0.76435
P61978	HNRNPK	Heterogeneous nuclear ribonucleoprotein K	-0.359807	0.0409128
P61981	YWHAG	14-3-3 protein gamma	0.477286	0.0113452
P62081	RPS7	40S ribosomal protein S7	-0.539851	0.0966333
P62136	PPP1CA	Serine/threonine-protein phosphatase PP1-alpha catalytic subunit	-0.254745	0.178715
P62140	PPP1CB	Serine/threonine-protein phosphatase PP1-beta catalytic subunit	-0.634926	0.272262
P62191	PSMC1	26S proteasome regulatory subunit 4	-0.525082	0.0398814
P62195	PSMC5	26S proteasome regulatory subunit 8	0.742929	0.0935936
P62241	RPS8	40S ribosomal protein S8	-0.797304	0.000645257
P62244	RPS15A	40S ribosomal protein S15a	-0.714757	0.000837642
P62249	RPS16	40S ribosomal protein S16	-0.800773	0.00174025
P62258	YWHAE	14-3-3 protein epsilon	0.599311	0.0131005
P62263	RPS14	40S ribosomal protein S14	-0.528438	0.0172759
P62266	RPS23	40S ribosomal protein S23	-1.25232	0.000103339
P62269	RPS18	40S ribosomal protein S18	-0.845798	0.00298227
P62277	RPS13	40S ribosomal protein S13	-0.69197	0.00522961
P62280	RPS11	40S ribosomal protein S11	-0.435073	0.03765
P62304	SNRPE	Small nuclear ribonucleoprotein E	0.149712	0.823722
P62306	SNRPF	Small nuclear ribonucleoprotein F	-0.439809	0.278578
P62310	LSM3	U6 snRNA-associated Sm-like protein LSm3	-0.647411	0.190038
P62312	LSM6	U6 snRNA-associated Sm-like protein LSm6	-0.139314	0.410665
P62314	SNRPD1	Small nuclear ribonucleoprotein Sm D1	-1.23977	0.00119108
P62316	SNRPD2	Small nuclear ribonucleoprotein Sm D2	-0.125319	0.392498
P62318	SNRPD3	Small nuclear ribonucleoprotein Sm D3	-0.890256	0.00186002
P62330	ARF6	ADP-ribosylation factor 6	-0.242809	0.560779
P62333	PSMC6	26S proteasome regulatory subunit 10B	0.611424	0.00227825
P62424	RPL7A	60S ribosomal protein L7a	-0.506067	0.0225266
P62491	RAB11A	Ras-related protein Rab-11A	0.900762	0.00242761
P62495	ETF1	Eukaryotic peptide chain release factor subunit 1	0.0617593	0.862331
P62633	CNBP	Cellular nucleic acid-binding protein	0.647384	0.189506
P62701	RPS4X	40S ribosomal protein S4	-0.785002	0.0010714
P62714	PPP2CB	Serine/threonine-protein phosphatase 2A catalytic subunit beta isoform	1.37251	0.0651787
P62745	RHOB	Rho-related GTP-binding protein RhoB	0.505509	0.508694
P62750	RPL23A	60S ribosomal protein L23a	-0.673119	0.00246356
P62753	RPS6	40S ribosomal protein S6	-0.959881	0.000200787
P62805	H4-16	Histone H4	-1.0634	0.00889983
P62805	H4-16	Histone H4	-1.0634	0.00889983
P62805	H4-16	Histone H4	-1.0634	0.00889983
P62805	H4-16	Histone H4	-1.0634	0.00889983
P62805	H4-16	Histone H4	-1.0634	0.00889983
P62805	H4-16	Histone H4	-1.0634	0.00889983
P62805	H4-16	Histone H4	-1.0634	0.00889983
P62805	H4-16	Histone H4	-1.0634	0.00889983
P62805	H4-16	Histone H4	-1.0634	0.00889983
P62805	H4-16	Histone H4	-1.0634	0.00889983
P62805	H4-16	Histone H4	-1.0634	0.00889983
P62805	H4-16	Histone H4	-1.0634	0.00889983
P62805	H4-16	Histone H4	-1.0634	0.00889983
P62805	H4-16	Histone H4	-1.0634	0.00889983
P62820	RAB1A	Ras-related protein Rab-1A	2.32779	0.00157376
P62826	RAN	GTP-binding nuclear protein Ran	-0.206107	0.147534
P62829	RPL23	60S ribosomal protein L23	-0.328606	0.0736535
P62841	RPS15	40S ribosomal protein S15	-0.765656	0.0876408
P62847	RPS24	40S ribosomal protein S24	-1.51174	0.000146147
P62851	RPS25	40S ribosomal protein S25	-0.688319	0.0115032
P62854	RPS26	40S ribosomal protein S26	-0.580835	0.0286634
P62857	RPS28	40S ribosomal protein S28	-0.820417	0.00805973
P62861	FAU	40S ribosomal protein S30	-0.514223	0.153751
P62873	GNB1	Guanine nucleotide-binding protein G(I)/G(S)/G(T) subunit beta-1	0.385583	0.474345
P62877	RBX1	E3 ubiquitin-protein ligase RBX1	-0.677154	0.00415029
P62879	GNB2	Guanine nucleotide-binding protein G(I)/G(S)/G(T) subunit beta-2	0.816712	0.000743348
P62888	RPL30	60S ribosomal protein L30	0.773451	0.752311
P62891	RPL39	60S ribosomal protein L39	-1.07963	0.0462017
P62899	RPL31	60S ribosomal protein L31	-0.492813	0.02812
P62906	RPL10A	60S ribosomal protein L10a	-0.711512	0.00168786
P62910	RPL32	60S ribosomal protein L32	-1.07824	0.000453193
P62913	RPL11	60S ribosomal protein L11	-0.417027	0.0221418
P62917	RPL8	60S ribosomal protein L8	-1.30757	1.97883e-05
P62937	PPIA	Peptidyl-prolyl cis-trans isomerase A	-0.388764	0.11673
P62942	FKBP1A	Peptidyl-prolyl cis-trans isomerase FKBP1A	-1.1885	0.00112619
P62979	RPS27A	Ubiquitin-40S ribosomal protein S27a	-0.232732	0.162502
P62993	GRB2	Growth factor receptor-bound protein 2	0.457501	0.148067
P62995	TRA2B	Transformer-2 protein homolog beta	-0.649501	0.119633
P63000	RAC1	Ras-related C3 botulinum toxin substrate 1	-0.224963	0.113653
P63010	AP2B1	AP-2 complex subunit beta	-0.0227746	0.908748
P63104	YWHAZ	14-3-3 protein zeta/delta	1.224	2.95128e-05
P63151	PPP2R2A	Serine/threonine-protein phosphatase 2A 55 kDa regulatory subunit B alpha isoform	1.43472	0.0438677
P63165	SUMO1	Small ubiquitin-related modifier 1	-0.398684	0.0440472
P63167	DYNLL1	Dynein light chain 1	-1.22673	0.000366023
P63172	DYNLT1	Dynein light chain Tctex-type 1	-0.588999	0.0253487
P63173	RPL38	60S ribosomal protein L38	0.118874	0.709382
P63208	SKP1	S-phase kinase-associated protein 1	0.375448	0.264981
P63218	GNG5	Guanine nucleotide-binding protein G(I)/G(S)/G(O) subunit gamma-5	1.82916	0.00870647
P63220	RPS21	40S ribosomal protein S21	-0.49392	0.120672
P63241	EIF5A	Eukaryotic translation initiation factor 5A-1	-0.200998	0.328534
P63244	RACK1	Receptor of activated protein C kinase 1	-0.215266	0.230709
P63261	ACTG1	Actin	-1.75066	0.0613984
P63279	UBE2I	SUMO-conjugating enzyme UBC9	-0.241306	0.158967
P67809	YBX1	Y-box-binding protein 1	-0.955797	0.0063688
P67812	SEC11A	Signal peptidase complex catalytic subunit SEC11A	-0.619157	0.00339989
P67870	CSNK2B	Casein kinase II subunit beta	-0.518846	0.0994326
P67936	TPM4	Tropomyosin alpha-4 chain	0.854471	0.00267749
P68104	EEF1A1	Elongation factor 1-alpha 1	-0.115919	0.494058
P68133	ACTA1	Actin	-0.375065	0.0552474
P68363	TUBA1B	Tubulin alpha-1B chain	0.169018	0.206727
P68371	TUBB4B	Tubulin beta-4B chain	-0.184147	0.236319
P68400	CSNK2A1	Casein kinase II subunit alpha	-0.354423	0.0912823
P69905	HBA1	Hemoglobin subunit alpha	0.958366	0.0200421
P69905	HBA1	Hemoglobin subunit alpha	0.958366	0.0200421
P78344	EIF4G2	Eukaryotic translation initiation factor 4 gamma 2	0.526623	0.227139
P78345	RPP38	Ribonuclease P protein subunit p38	-0.169469	0.608104
P78347	GTF2I	General transcription factor II-I	0.56257	0.105068
P78362	SRPK2	SRSF protein kinase 2	-0.864979	0.0405541
P78371	CCT2	T-complex protein 1 subunit beta	-0.286078	0.0457368
P78417	GSTO1	Glutathione S-transferase omega-1	1.93116	1.54137e-06
P78527	PRKDC	DNA-dependent protein kinase catalytic subunit	-0.0870326	0.524652
P80217	IFI35	Interferon-induced 35 kDa protein	-0.388158	0.314995
P80303	NUCB2	Nucleobindin-2	1.98576	0.0024677
P80404	ABAT	4-aminobutyrate aminotransferase	-2.92582	3.41438e-07
P82675	MRPS5	28S ribosomal protein S5	0.214184	0.601703
P82930	MRPS34	28S ribosomal protein S34	1.85561	0.088299
P82979	SARNP	SAP domain-containing ribonucleoprotein	-0.320644	0.356818
P83731	RPL24	60S ribosomal protein L24	-0.57117	0.00875136
P84085	ARF5	ADP-ribosylation factor 5	-0.967178	0.0322686
P84090	ERH	Enhancer of rudimentary homolog	-0.509886	0.00673996
P84095	RHOG	Rho-related GTP-binding protein RhoG	-0.506188	0.134715
P84098	RPL19	60S ribosomal protein L19	-0.865876	0.000239762
P84103	SRSF3	Serine/arginine-rich splicing factor 3	-1.24904	0.00120236
P84243	H3-3A	Histone H3.3	-0.969504	0.0135987
P84243	H3-3A	Histone H3.3	-0.969504	0.0135987
P86790	CCZ1B	Vacuolar fusion protein CCZ1 homolog B	1.34047	0.0153164
P86790	CCZ1B	Vacuolar fusion protein CCZ1 homolog B	1.34047	0.0153164
P98175	RBM10	RNA-binding protein 10	-0.450999	0.0958402
P98179	RBM3	RNA-binding protein 3	-1.02012	0.00102817
P99999	CYCS	Cytochrome c	-0.352659	0.349863
Q00325	SLC25A3	Phosphate carrier protein	0.580567	0.00277025
Q00341	HDLBP	Vigilin	0.422878	0.366954
Q00535	CDK5	Cyclin-dependent-like kinase 5	-0.640004	0.0286101
Q00577	PURA	Transcriptional activator protein Pur-alpha	2.19895	0.140895
Q00610	CLTC	Clathrin heavy chain 1	-0.0714442	0.641548
Q00688	FKBP3	Peptidyl-prolyl cis-trans isomerase FKBP3	-0.913283	0.00874413
Q00765	REEP5	Receptor expression-enhancing protein 5	0.549966	0.0278546
Q00796	SORD	Sorbitol dehydrogenase	0.707769	0.00163366
Q00839	HNRNPU	Heterogeneous nuclear ribonucleoprotein U	-0.384019	0.0388051
Q00978	IRF9	Interferon regulatory factor 9	0.0844226	0.740958
Q01081	U2AF1	Splicing factor U2AF 35 kDa subunit	-0.542615	0.0020053
Q01081	U2AF1	Splicing factor U2AF 35 kDa subunit	-0.542615	0.0020053
Q01082	SPTBN1	Spectrin beta chain	0.268448	0.144755
Q01085	TIAL1	Nucleolysin TIAR	0.387823	0.307412
Q01105	SET	Protein SET	-0.644272	0.0183525
Q01130	SRSF2	Serine/arginine-rich splicing factor 2	-1.23033	0.0153367
Q01433	AMPD2	AMP deaminase 2	-0.566384	0.061171
Q01518	CAP1	Adenylyl cyclase-associated protein 1	0.248524	0.0881733
Q01581	HMGCS1	Hydroxymethylglutaryl-CoA synthase	1.22971	0.00164577
Q01629	IFITM2	Interferon-induced transmembrane protein 2	-0.350792	0.0777015
Q01650	SLC7A5	Large neutral amino acids transporter small subunit 1	1.81999	0.000105044
Q01780	EXOSC10	Exosome component 10	0.442856	0.319315
Q01813	PFKP	ATP-dependent 6-phosphofructokinase	0.137828	0.261923
Q01844	EWSR1	RNA-binding protein EWS	-0.308623	0.352834
Q01968	OCRL	Inositol polyphosphate 5-phosphatase OCRL	0.142805	0.80399
Q02218	OGDH	2-oxoglutarate dehydrogenase	0.176337	0.692251
Q02252	ALDH6A1	Methylmalonate-semialdehyde dehydrogenase [acylating]	0.663088	0.0538058
Q02543	RPL18A	60S ribosomal protein L18a	-0.903837	0.00083938
Q02750	MAP2K1	Dual specificity mitogen-activated protein kinase kinase 1	0.307365	0.311469
Q02790	FKBP4	Peptidyl-prolyl cis-trans isomerase FKBP4	0.0488855	0.720915
Q02878	RPL6	60S ribosomal protein L6	-0.687467	0.00108796
Q02978	SLC25A11	Mitochondrial 2-oxoglutarate/malate carrier protein	0.244704	0.296437
Q03519	TAP2	Antigen peptide transporter 2	0.0254321	0.906223
Q04206	RELA	Transcription factor p65	-1.80002	0.0201732
Q04637	EIF4G1	Eukaryotic translation initiation factor 4 gamma 1	0.384174	0.147468
Q04726	TLE3	Transducin-like enhancer protein 3	-0.457008	0.119949
Q04760	GLO1	Lactoylglutathione lyase	0.287121	0.064249
Q04828	AKR1C1	Aldo-keto reductase family 1 member C1	-0.136796	0.756196
Q04837	SSBP1	Single-stranded DNA-binding protein	-0.465208	0.00821666
Q04917	YWHAH	14-3-3 protein eta	0.956596	0.0152356
Q04941	PLP2	Proteolipid protein 2	0.516246	0.34111
Q05048	CSTF1	Cleavage stimulation factor subunit 1	-0.311076	0.11711
Q05086	UBE3A	Ubiquitin-protein ligase E3A	0.12873	0.647668
Q05519	SRSF11	Serine/arginine-rich splicing factor 11	-1.80413	0.00182198
Q05639	EEF1A2	Elongation factor 1-alpha 2	-0.0257108	0.977495
Q05655	PRKCD	Protein kinase C delta type	-0.956156	0.0183121
Q06124	PTPN11	Tyrosine-protein phosphatase non-receptor type 11	0.775521	0.23963
Q06203	PPAT	Amidophosphoribosyltransferase	0.122519	0.60968
Q06210	GFPT1	Glutamine--fructose-6-phosphate aminotransferase [isomerizing] 1	-0.0699059	0.726047
Q06323	PSME1	Proteasome activator complex subunit 1	0.315495	0.137537
Q06830	PRDX1	Peroxiredoxin-1	0.599294	0.00233663
Q07002	CDK18	Cyclin-dependent kinase 18	0.243341	0.270586
Q07020	RPL18	60S ribosomal protein L18	-1.11066	0.00305193
Q07065	CKAP4	Cytoskeleton-associated protein 4	1.2025	0.0178421
Q07666	KHDRBS1	KH domain-containing	-0.508655	0.0207741
Q07812	BAX	Apoptosis regulator BAX	0.652743	0.0217977
Q07866	KLC1	Kinesin light chain 1	0.701663	0.000927261
Q07955	SRSF1	Serine/arginine-rich splicing factor 1	-0.958943	0.0296834
Q07960	ARHGAP1	Rho GTPase-activating protein 1	0.183151	0.307924
Q08209	PPP3CA	Serine/threonine-protein phosphatase 2B catalytic subunit alpha isoform	0.00976211	0.950291
Q08211	DHX9	ATP-dependent RNA helicase A	-0.552796	0.00944031
Q08257	CRYZ	Quinone oxidoreductase	-0.885488	0.05139
Q08380	LGALS3BP	Galectin-3-binding protein	-0.0779771	0.775204
Q08722	CD47	Leukocyte surface antigen CD47	0.416724	0.00869151
Q08945	SSRP1	FACT complex subunit SSRP1	-0.9091	0.016028
Q08J23	NSUN2	RNA cytosine C(5)-methyltransferase NSUN2	-1.8893	0.270439
Q09161	NCBP1	Nuclear cap-binding protein subunit 1	0.871937	0.00500754
Q09666	AHNAK	Neuroblast differentiation-associated protein AHNAK	-0.804851	0.000484701
Q0VGL1	LAMTOR4	Ragulator complex protein LAMTOR4	-0.306359	0.123298
Q10567	AP1B1	AP-1 complex subunit beta-1	0.62573	0.00289349
Q10570	CPSF1	Cleavage and polyadenylation specificity factor subunit 1	-0.112165	0.853558
Q10589	BST2	Bone marrow stromal antigen 2	4.23338	0.000300327
Q10713	PMPCA	Mitochondrial-processing peptidase subunit alpha	0.830392	0.0398898
Q12768	WASHC5	WASH complex subunit 5	-0.475234	0.332371
Q12774	ARHGEF5	Rho guanine nucleotide exchange factor 5	-0.36565	0.221235
Q12789	GTF3C1	General transcription factor 3C polypeptide 1	-0.584881	0.177821
Q12792	TWF1	Twinfilin-1	0.320887	0.663872
Q12846	STX4	Syntaxin-4	-0.43511	0.0803005
Q12849	GRSF1	G-rich sequence factor 1	0.730286	0.0211031
Q12874	SF3A3	Splicing factor 3A subunit 3	0.996286	0.0049505
Q12904	AIMP1	Aminoacyl tRNA synthase complex-interacting multifunctional protein 1	-1.06692	0.00101189
Q12905	ILF2	Interleukin enhancer-binding factor 2	0.0779434	0.80528
Q12906	ILF3	Interleukin enhancer-binding factor 3	-0.300755	0.0630876
Q12907	LMAN2	Vesicular integral-membrane protein VIP36	0.288552	0.0874795
Q12931	TRAP1	Heat shock protein 75 kDa	-0.0370679	0.863895
Q12959	DLG1	Disks large homolog 1	0.00693614	0.979017
Q13011	ECH1	Delta(3	0.389177	0.471539
Q13033	STRN3	Striatin-3	-0.367539	0.0590281
Q13045	FLII	Protein flightless-1 homolog	0.768687	0.102758
Q13057	COASY	Bifunctional coenzyme A synthase	2.23975	0.147201
Q13085	ACACA	Acetyl-CoA carboxylase 1	-1.95456	4.43747e-07
Q13098	GPS1	COP9 signalosome complex subunit 1	0.467456	0.129987
Q13131	PRKAA1	5'-AMP-activated protein kinase catalytic subunit alpha-1	-0.862827	0.0790572
Q13148	TARDBP	TAR DNA-binding protein 43	0.163416	0.437766
Q13151	HNRNPA0	Heterogeneous nuclear ribonucleoprotein A0	-1.00761	0.342532
Q13155	AIMP2	Aminoacyl tRNA synthase complex-interacting multifunctional protein 2	-0.377541	0.110889
Q13162	PRDX4	Peroxiredoxin-4	0.422251	0.154474
Q13177	PAK2	Serine/threonine-protein kinase PAK 2	-0.225389	0.337603
Q13185	CBX3	Chromobox protein homolog 3	0.527458	0.0815059
Q13200	PSMD2	26S proteasome non-ATPase regulatory subunit 2	0.633642	0.00443255
Q13228	SELENBP1	Methanethiol oxidase	0.430891	0.318377
Q13242	SRSF9	Serine/arginine-rich splicing factor 9	-0.245669	0.22683
Q13243	SRSF5	Serine/arginine-rich splicing factor 5	-1.39457	0.0139254
Q13247	SRSF6	Serine/arginine-rich splicing factor 6	-1.12868	0.0090908
Q13263	TRIM28	Transcription intermediary factor 1-beta	0.848328	0.0170625
Q13283	G3BP1	Ras GTPase-activating protein-binding protein 1	-0.674	0.00115612
Q13286	CLN3	Battenin	0.395271	0.305055
Q13330	MTA1	Metastasis-associated protein MTA1	0.604067	0.0435243
Q13347	EIF3I	Eukaryotic translation initiation factor 3 subunit I	0.295709	0.0919651
Q13404	UBE2V1	Ubiquitin-conjugating enzyme E2 variant 1	-0.507907	0.00611928
Q13404	UBE2V1	Ubiquitin-conjugating enzyme E2 variant 1	-0.507907	0.00611928
Q13409	DYNC1I2	Cytoplasmic dynein 1 intermediate chain 2	0.962618	0.0270644
Q13428	TCOF1	Treacle protein	-0.240321	0.377913
Q13435	SF3B2	Splicing factor 3B subunit 2	0.196764	0.470445
Q13442	PDAP1	28 kDa heat- and acid-stable phosphoprotein	-1.03282	0.00617132
Q13454	TUSC3	Tumor suppressor candidate 3	0.210574	0.708501
Q13492	PICALM	Phosphatidylinositol-binding clathrin assembly protein	-0.205787	0.347531
Q13501	SQSTM1	Sequestosome-1	0.0391381	0.935143
Q13547	HDAC1	Histone deacetylase 1	-0.0722403	0.710093
Q13561	DCTN2	Dynactin subunit 2	-0.679856	0.26146
Q13572	ITPK1	Inositol-tetrakisphosphate 1-kinase	0.58747	0.0979203
Q13573	SNW1	SNW domain-containing protein 1	0.12984	0.449854
Q13595	TRA2A	Transformer-2 protein homolog alpha	-1.04444	0.00746892
Q13616	CUL1	Cullin-1	-1.128	0.0934224
Q13617	CUL2	Cullin-2	-0.318358	0.486273
Q13618	CUL3	Cullin-3	-0.140028	0.572355
Q13620	CUL4B	Cullin-4B	1.00764	0.0181981
Q13630	GFUS	GDP-L-fucose synthase	-0.792998	0.12322
Q13685	AAMP	Angio-associated migratory cell protein	1.86629	0.002012
Q13724	MOGS	Mannosyl-oligosaccharide glucosidase	-0.135774	0.788666
Q13765	NACA	Nascent polypeptide-associated complex subunit alpha	-1.02531	0.00189292
Q13769	THOC5	THO complex subunit 5 homolog	0.217555	0.128763
Q13813	SPTAN1	Spectrin alpha chain	0.79561	0.00108318
Q13838	DDX39B	Spliceosome RNA helicase DDX39B	1.11792	0.00802769
Q13867	BLMH	Bleomycin hydrolase	0.66603	0.299375
Q13868	EXOSC2	Exosome complex component RRP4	-0.00743558	0.972508
Q13907	IDI1	Isopentenyl-diphosphate Delta-isomerase 1	0.887849	0.0147903
Q14008	CKAP5	Cytoskeleton-associated protein 5	-0.132386	0.808728
Q14061	COX17	Cytochrome c oxidase copper chaperone	-0.047296	0.873281
Q14103	HNRNPD	Heterogeneous nuclear ribonucleoprotein D0	-0.0727053	0.616687
Q14137	BOP1	Ribosome biogenesis protein BOP1	0.0469487	0.872548
Q14145	KEAP1	Kelch-like ECH-associated protein 1	-1.49718	0.000479556
Q14152	EIF3A	Eukaryotic translation initiation factor 3 subunit A	0.00270017	0.983267
Q14157	UBAP2L	Ubiquitin-associated protein 2-like	-0.48221	0.0901471
Q14165	MLEC	Malectin	-1.04412	0.00119871
Q14166	TTLL12	Tubulin--tyrosine ligase-like protein 12	-0.324407	0.302288
Q14203	DCTN1	Dynactin subunit 1	0.701211	0.0166226
Q14204	DYNC1H1	Cytoplasmic dynein 1 heavy chain 1	0.0303304	0.937993
Q14232	EIF2B1	Translation initiation factor eIF-2B subunit alpha	-0.015367	0.976508
Q14247	CTTN	Src substrate cortactin	0.475986	0.0165526
Q14258	TRIM25	E3 ubiquitin/ISG15 ligase TRIM25	0.528019	0.0935613
Q14318	FKBP8	Peptidyl-prolyl cis-trans isomerase FKBP8	-0.53518	0.17868
Q14320	FAM50A	Protein FAM50A	-0.821609	0.0137387
Q14444	CAPRIN1	Caprin-1	0.33283	0.0837116
Q14498	RBM39	RNA-binding protein 39	-0.66477	0.00507255
Q14566	MCM6	DNA replication licensing factor MCM6	0.545272	0.00811661
Q14677	CLINT1	Clathrin interactor 1	-0.569342	0.255262
Q14683	SMC1A	Structural maintenance of chromosomes protein 1A	0.262127	0.159578
Q14694	USP10	Ubiquitin carboxyl-terminal hydrolase 10	-0.0601836	0.712243
Q14696	MESD	LRP chaperone MESD	-0.484338	0.30447
Q14697	GANAB	Neutral alpha-glucosidase AB	-0.214571	0.163156
Q14738	PPP2R5D	Serine/threonine-protein phosphatase 2A 56 kDa regulatory subunit delta isoform	0.610882	0.245747
Q14764	MVP	Major vault protein	1.25378	0.0836657
Q14765	STAT4	Signal transducer and activator of transcription 4	-1.95202	0.000440375
Q14802	FXYD3	FXYD domain-containing ion transport regulator 3	-0.464301	0.0232135
Q14839	CHD4	Chromodomain-helicase-DNA-binding protein 4	-0.164126	0.533772
Q14847	LASP1	LIM and SH3 domain protein 1	0.279516	0.254995
Q14974	KPNB1	Importin subunit beta-1	0.923154	0.000519098
Q14978	NOLC1	Nucleolar and coiled-body phosphoprotein 1	0.303975	0.47396
Q14980	NUMA1	Nuclear mitotic apparatus protein 1	0.418654	0.0681507
Q14C86	GAPVD1	GTPase-activating protein and VPS9 domain-containing protein 1	1.03239	0.000292841
Q15003	NCAPH	Condensin complex subunit 2	-0.340403	0.723687
Q15004	PCLAF	PCNA-associated factor	-1.11981	0.00200431
Q15005	SPCS2	Signal peptidase complex subunit 2	0.276266	0.393498
Q15008	PSMD6	26S proteasome non-ATPase regulatory subunit 6	0.557763	0.00649932
Q15019	SEPTIN2	Septin-2	-0.00622472	0.988337
Q15020	SART3	Squamous cell carcinoma antigen recognized by T-cells 3	-0.637948	0.00592353
Q15021	NCAPD2	Condensin complex subunit 1	1.10539	0.0149657
Q15024	EXOSC7	Exosome complex component RRP42	0.909969	0.0527664
Q15029	EFTUD2	116 kDa U5 small nuclear ribonucleoprotein component	-0.326214	0.157546
Q15041	ARL6IP1	ADP-ribosylation factor-like protein 6-interacting protein 1	0.567884	0.0134995
Q15046	KARS1	Lysine--tRNA ligase	-0.0444985	0.813726
Q15056	EIF4H	Eukaryotic translation initiation factor 4H	-0.106485	0.849098
Q15059	BRD3	Bromodomain-containing protein 3	-1.41687	0.000306838
Q15084	PDIA6	Protein disulfide-isomerase A6	0.11048	0.741672
Q15102	PAFAH1B3	Platelet-activating factor acetylhydrolase IB subunit alpha1	-0.103675	0.639841
Q15125	EBP	3-beta-hydroxysteroid-Delta(8)	0.255788	0.494278
Q15126	PMVK	Phosphomevalonate kinase	-0.0823688	0.708619
Q15149	PLEC	Plectin	0.374938	0.079173
Q15181	PPA1	Inorganic pyrophosphatase	0.127881	0.401583
Q15185	PTGES3	Prostaglandin E synthase 3	-0.169141	0.406297
Q15233	NONO	Non-POU domain-containing octamer-binding protein	-0.449149	0.0374798
Q15257	PTPA	Serine/threonine-protein phosphatase 2A activator	0.26496	0.103249
Q15286	RAB35	Ras-related protein Rab-35	-0.651659	0.0105128
Q15287	RNPS1	RNA-binding protein with serine-rich domain 1	-0.81992	0.452241
Q15291	RBBP5	Retinoblastoma-binding protein 5	0.196591	0.252165
Q15293	RCN1	Reticulocalbin-1	-0.355361	0.501079
Q15349	RPS6KA2	Ribosomal protein S6 kinase alpha-2	0.259034	0.488933
Q15363	TMED2	Transmembrane emp24 domain-containing protein 2	-0.594326	0.247347
Q15365	PCBP1	Poly(rC)-binding protein 1	0.312463	0.0893333
Q15366	PCBP2	Poly(rC)-binding protein 2	0.668708	0.0284572
Q15369	ELOC	Elongin-C	0.16373	0.473688
Q15370	ELOB	Elongin-B	-0.275041	0.122916
Q15382	RHEB	GTP-binding protein Rheb	-0.589923	0.00340709
Q15392	DHCR24	Delta(24)-sterol reductase	-0.561449	0.11155
Q15393	SF3B3	Splicing factor 3B subunit 3	0.339778	0.0575794
Q15404	RSU1	Ras suppressor protein 1	-0.596723	0.0154943
Q15424	SAFB	Scaffold attachment factor B1	-0.51008	0.032118
Q15427	SF3B4	Splicing factor 3B subunit 4	0.000181821	0.999434
Q15428	SF3A2	Splicing factor 3A subunit 2	-1.01528	0.0159055
Q15436	SEC23A	Protein transport protein Sec23A	-0.146065	0.606782
Q15437	SEC23B	Protein transport protein Sec23B	-0.19261	0.130286
Q15459	SF3A1	Splicing factor 3A subunit 1	-0.541505	0.020762
Q15599	SLC9A3R2	Na(+)/H(+) exchange regulatory cofactor NHE-RF2	0.321746	0.332044
Q15631	TSN	Translin	0.500657	0.0399999
Q15637	SF1	Splicing factor 1	0.639417	0.305605
Q15651	HMGN3	High mobility group nucleosome-binding domain-containing protein 3	-0.927633	0.0765013
Q15654	TRIP6	Thyroid receptor-interacting protein 6	0.260274	0.419162
Q15691	MAPRE1	Microtubule-associated protein RP/EB family member 1	0.169106	0.57446
Q15717	ELAVL1	ELAV-like protein 1	-0.347718	0.0227522
Q15813	TBCE	Tubulin-specific chaperone E	-1.02529	0.11418
Q15814	TBCC	Tubulin-specific chaperone C	0.148565	0.831267
Q15843	NEDD8	NEDD8	-1.25857	0.000429438
Q15942	ZYX	Zyxin	0.930679	0.0181278
Q16181	SEPTIN7	Septin-7	0.384293	0.343073
Q16186	ADRM1	Proteasomal ubiquitin receptor ADRM1	1.61985	0.00274235
Q16204	CCDC6	Coiled-coil domain-containing protein 6	0.730457	0.482286
Q16401	PSMD5	26S proteasome non-ATPase regulatory subunit 5	2.53449	5.24387e-06
Q16531	DDB1	DNA damage-binding protein 1	0.290533	0.0535819
Q16537	PPP2R5E	Serine/threonine-protein phosphatase 2A 56 kDa regulatory subunit epsilon isoform	0.676168	0.075459
Q16539	MAPK14	Mitogen-activated protein kinase 14	-0.797695	0.260089
Q16543	CDC37	Hsp90 co-chaperone Cdc37	1.75119	0.000625249
Q16555	DPYSL2	Dihydropyrimidinase-related protein 2	0.778647	0.0171189
Q16563	SYPL1	Synaptophysin-like protein 1	0.276663	0.17675
Q16576	RBBP7	Histone-binding protein RBBP7	-0.267937	0.046043
Q16629	SRSF7	Serine/arginine-rich splicing factor 7	-1.25208	0.0169159
Q16630	CPSF6	Cleavage and polyadenylation specificity factor subunit 6	1.13019	0.00452402
Q16643	DBN1	Drebrin	1.35682	0.0002814
Q16698	DECR1	2	-0.0580141	0.746218
Q16719	KYNU	Kynureninase	0.433373	0.135621
Q16762	TST	Thiosulfate sulfurtransferase	0.196315	0.505128
Q16763	UBE2S	Ubiquitin-conjugating enzyme E2 S	-1.14201	0.140865
Q16775	HAGH	Hydroxyacylglutathione hydrolase	0.91874	0.24927
Q16777	H2AC20	Histone H2A type 2-C	-1.00777	0.00230754
Q16778	H2BC21	Histone H2B type 2-E	-0.483837	0.172428
Q16795	NDUFA9	NADH dehydrogenase [ubiquinone] 1 alpha subcomplex subunit 9	-0.518746	0.522805
Q16822	PCK2	Phosphoenolpyruvate carboxykinase [GTP]	-1.27791	0.000884631
Q16836	HADH	Hydroxyacyl-coenzyme A dehydrogenase	0.26476	0.358554
Q16850	CYP51A1	Lanosterol 14-alpha demethylase	0.507934	0.168619
Q16851	UGP2	UTP--glucose-1-phosphate uridylyltransferase	0.966152	0.107805
Q16864	ATP6V1F	V-type proton ATPase subunit F	-0.598524	0.222452
Q16881	TXNRD1	Thioredoxin reductase 1	1.31507	0.0082996
Q16890	TPD52L1	Tumor protein D53	-0.0368442	0.908599
Q16891	IMMT	MICOS complex subunit MIC60	3.40981	5.31683e-05
Q1KMD3	HNRNPUL2	Heterogeneous nuclear ribonucleoprotein U-like protein 2	0.204322	0.378556
Q27J81	INF2	Inverted formin-2	1.7945	0.0191261
Q29RF7	PDS5A	Sister chromatid cohesion protein PDS5 homolog A	-0.0162883	0.976885
Q2M389	WASHC4	WASH complex subunit 4	0.0865535	0.889458
Q2NL82	TSR1	Pre-rRNA-processing protein TSR1 homolog	-0.387784	0.370626
Q2TAY7	SMU1	WD40 repeat-containing protein SMU1	-0.292371	0.333664
Q32MZ4	LRRFIP1	Leucine-rich repeat flightless-interacting protein 1	1.88688	0.105281
Q3SXM5	HSDL1	Inactive hydroxysteroid dehydrogenase-like protein 1	1.56153	0.000198273
Q3YEC7	RABL6	Rab-like protein 6	1.06031	0.267993
Q4G0J3	LARP7	La-related protein 7	-0.653738	0.0339151
Q52LJ0	FAM98B	Protein FAM98B	0.592881	0.0942566
Q53GS9	USP39	U4/U6.U5 tri-snRNP-associated protein 2	0.141769	0.44469
Q53H96	PYCR3	Pyrroline-5-carboxylate reductase 3	0.210547	0.255202
Q53RE8	ANKRD39	Ankyrin repeat domain-containing protein 39	0.356056	0.714766
Q562R1	ACTBL2	Beta-actin-like protein 2	-0.378774	0.0502041
Q58FF6	HSP90AB4P	Putative heat shock protein HSP 90-beta 4	0.58891	0.0124459
Q5H9R7	PPP6R3	Serine/threonine-protein phosphatase 6 regulatory subunit 3	0.915843	0.0474147
Q5JRX3	PITRM1	Presequence protease	-0.332945	0.381745
Q5JTH9	RRP12	RRP12-like protein	-0.288069	0.331373
Q5JWF2	GNAS	Guanine nucleotide-binding protein G(s) subunit alpha isoforms XLas	1.33587	0.00819325
Q5QNW6	H2BC18	Histone H2B type 2-F	-0.907898	0.00288285
Q5SSJ5	HP1BP3	Heterochromatin protein 1-binding protein 3	0.771046	0.0535584
Q5SXM8	DNLZ	DNL-type zinc finger protein	-0.443617	0.0260952
Q5T1J5	CHCHD2P9	Putative coiled-coil-helix-coiled-coil-helix domain-containing protein CHCHD2P9	-1.04489	0.00544692
Q5T4S7	UBR4	E3 ubiquitin-protein ligase UBR4	-0.538593	0.51139
Q5T653	MRPL2	39S ribosomal protein L2	-1.12033	0.00303311
Q5T8P6	RBM26	RNA-binding protein 26	-0.0603727	0.755147
Q5TAQ9	DCAF8	DDB1- and CUL4-associated factor 8	0.200826	0.45664
Q5TEC6	H3-7	Histone HIST2H3PS2	-0.928062	0.0157221
Q5TFE4	NT5DC1	5'-nucleotidase domain-containing protein 1	2.33934	0.00514433
Q5U5X0	LYRM7	Complex III assembly factor LYRM7	1.02742	0.0556061
Q5VTU8	ATP5F1EP2	ATP synthase subunit epsilon-like protein	-0.142804	0.521778
Q5VWZ2	LYPLAL1	Lysophospholipase-like protein 1	0.289428	0.292277
Q5VYK3	ECPAS	Proteasome adapter and scaffold protein ECM29	-0.0774297	0.871643
Q63HN8	RNF213	E3 ubiquitin-protein ligase RNF213	-0.144363	0.837561
Q658Y4	FAM91A1	Protein FAM91A1	-0.932022	0.0694368
Q6AI08	HEATR6	HEAT repeat-containing protein 6	3.61987	4.2473e-08
Q6DKI1	RPL7L1	60S ribosomal protein L7-like 1	-0.83038	0.043537
Q6FI81	CIAPIN1	Anamorsin	-0.363446	0.639725
Q6IA69	NADSYN1	Glutamine-dependent NAD(+) synthetase	-0.0544991	0.693837
Q6IBS0	TWF2	Twinfilin-2	-0.724648	0.0433096
Q6NXE6	ARMC6	Armadillo repeat-containing protein 6	2.85454	5.21423e-05
Q6NXG1	ESRP1	Epithelial splicing regulatory protein 1	0.0485722	0.884736
Q6NXS1	PPP1R2B	Protein phosphatase inhibitor 2 family member B	0.409816	0.311372
Q6P1N9	TATDN1	Putative deoxyribonuclease TATDN1	-0.115451	0.621169
Q6P2E9	EDC4	Enhancer of mRNA-decapping protein 4	-0.901208	0.122642
Q6P2Q9	PRPF8	Pre-mRNA-processing-splicing factor 8	-0.505019	0.0193387
Q6P587	FAHD1	Acylpyruvase FAHD1	0.86946	0.0677285
Q6P5R6	RPL22L1	60S ribosomal protein L22-like 1	-1.22374	0.000326443
Q6P996	PDXDC1	Pyridoxal-dependent decarboxylase domain-containing protein 1	0.275203	0.181972
Q6PI48	DARS2	Aspartate--tRNA ligase	-1.24527	0.0895308
Q6PJT7	ZC3H14	Zinc finger CCCH domain-containing protein 14	-0.179366	0.549794
Q6PKG0	LARP1	La-related protein 1	0.0478673	0.863168
Q6STE5	SMARCD3	SWI/SNF-related matrix-associated actin-dependent regulator of chromatin subfamily D member 3	-1.98723	0.000142394
Q6UW60	PCSK4	Proprotein convertase subtilisin/kexin type 4	-0.0542073	0.805329
Q6UW68	TMEM205	Transmembrane protein 205	0.0545774	0.749115
Q6UXN9	WDR82	WD repeat-containing protein 82	-0.15954	0.43864
Q6Y1H2	HACD2	Very-long-chain (3R)-3-hydroxyacyl-CoA dehydratase 2	-0.125669	0.656872
Q6YN16	HSDL2	Hydroxysteroid dehydrogenase-like protein 2	0.0848293	0.839557
Q6ZMG9	CERS6	Ceramide synthase 6	-0.383839	0.172157
Q6ZXV5	TMTC3	Protein O-mannosyl-transferase TMTC3	0.107448	0.61694
Q71U36	TUBA1A	Tubulin alpha-1A chain	0.289982	0.120292
Q71UI9	H2AZ2	Histone H2A.V	-0.780454	0.00264147
Q7KZF4	SND1	Staphylococcal nuclease domain-containing protein 1	-0.430081	0.0134267
Q7KZI7	MARK2	Serine/threonine-protein kinase MARK2	1.36325	0.000340546
Q7L014	DDX46	Probable ATP-dependent RNA helicase DDX46	-0.611935	0.0248563
Q7L0Y3	TRMT10C	tRNA methyltransferase 10 homolog C	0.197885	0.300579
Q7L1Q6	BZW1	Basic leucine zipper and W2 domain-containing protein 1	1.00524	0.00391941
Q7L2E3	DHX30	ATP-dependent RNA helicase DHX30	0.591637	0.0755835
Q7L2J0	MEPCE	7SK snRNA methylphosphate capping enzyme	-0.198016	0.324838
Q7L576	CYFIP1	Cytoplasmic FMR1-interacting protein 1	0.832271	0.296657
Q7L5D6	GET4	Golgi to ER traffic protein 4 homolog	-0.271645	0.187959
Q7L5N1	COPS6	COP9 signalosome complex subunit 6	0.401041	0.0232853
Q7L7L0	H2AW	Histone H2A type 3	-1.30327	0.00128153
Q7L9L4	MOB1B	MOB kinase activator 1B	0.198339	0.522168
Q7RTV0	PHF5A	PHD finger-like domain-containing protein 5A	0.190165	0.440469
Q7Z2K6	ERMP1	Endoplasmic reticulum metallopeptidase 1	-0.308457	0.265962
Q7Z2W4	ZC3HAV1	Zinc finger CCCH-type antiviral protein 1	0.0244033	0.891546
Q7Z3U7	MON2	Protein MON2 homolog	-0.780513	0.0105825
Q7Z406	MYH14	Myosin-14	-0.182754	0.733475
Q7Z4H3	HDDC2	5'-deoxynucleotidase HDDC2	-0.512192	0.0315197
Q7Z4V5	HDGFL2	Hepatoma-derived growth factor-related protein 2	-0.0916303	0.809508
Q7Z4W1	DCXR	L-xylulose reductase	0.132306	0.367017
Q7Z601	GPR142	Probable G-protein coupled receptor 142	0.0529312	0.932408
Q7Z6Z7	HUWE1	E3 ubiquitin-protein ligase HUWE1	0.018135	0.928547
Q7Z7H8	MRPL10	39S ribosomal protein L10	-0.0532538	0.790588
Q7Z7K0	CMC1	COX assembly mitochondrial protein homolog	-0.0222213	0.874884
Q86TI0	TBC1D1	TBC1 domain family member 1	0.66171	0.534445
Q86TI2	DPP9	Dipeptidyl peptidase 9	0.205449	0.693229
Q86U42	PABPN1	Polyadenylate-binding protein 2	-0.367924	0.142521
Q86UE8	TLK2	Serine/threonine-protein kinase tousled-like 2	0.0990018	0.860983
Q86UP2	KTN1	Kinectin	1.17942	0.00285835
Q86V81	ALYREF	THO complex subunit 4	-1.28082	3.76423e-05
Q86VM9	ZC3H18	Zinc finger CCCH domain-containing protein 18	0.923617	0.145531
Q86VP6	CAND1	Cullin-associated NEDD8-dissociated protein 1	0.0018403	0.991449
Q86W42	THOC6	THO complex subunit 6 homolog	0.837769	0.000919242
Q86WQ0	NR2C2AP	Nuclear receptor 2C2-associated protein	-0.243582	0.354155
Q86X55	CARM1	Histone-arginine methyltransferase CARM1	-0.142622	0.457217
Q86XP3	DDX42	ATP-dependent RNA helicase DDX42	0.524861	0.172087
Q86YP4	GATAD2A	Transcriptional repressor p66-alpha	-0.577063	0.0306926
Q8IUE6	H2AC21	Histone H2A type 2-B	-0.966043	0.0116844
Q8IV08	PLD3	5'-3' exonuclease PLD3	0.292798	0.14156
Q8IV33	KIAA0825	Uncharacterized protein KIAA0825	-0.488377	0.252773
Q8IV36	HID1	Protein HID1	0.180069	0.371927
Q8IV50	LYSMD2	LysM and putative peptidoglycan-binding domain-containing protein 2	0.849587	0.000260764
Q8IVS2	MCAT	Malonyl-CoA-acyl carrier protein transacylase	0.681627	0.14221
Q8IWA5	SLC44A2	Choline transporter-like protein 2	0.112341	0.724715
Q8IWX8	CHERP	Calcium homeostasis endoplasmic reticulum protein	-0.278786	0.255315
Q8IXB1	DNAJC10	DnaJ homolog subfamily C member 10	-0.728072	0.279491
Q8IY21	DDX60	Probable ATP-dependent RNA helicase DDX60	-0.470924	0.199916
Q8IY81	FTSJ3	pre-rRNA 2'-O-ribose RNA methyltransferase FTSJ3	-0.893291	0.00140528
Q8IYB3	SRRM1	Serine/arginine repetitive matrix protein 1	-1.64691	0.00182573
Q8IYM0	FAM186B	Protein FAM186B	1.29471	0.000259946
Q8IZL8	PELP1	Proline-	-0.546969	0.12837
Q8N138	ORMDL3	ORM1-like protein 3	-1.25091	0.0186749
Q8N163	CCAR2	Cell cycle and apoptosis regulator protein 2	0.00893896	0.973552
Q8N1F7	NUP93	Nuclear pore complex protein Nup93	0.538891	0.0410115
Q8N1G2	CMTR1	Cap-specific mRNA (nucleoside-2'-O-)-methyltransferase 1	0.75764	0.0134379
Q8N1G4	LRRC47	Leucine-rich repeat-containing protein 47	0.152079	0.437143
Q8N335	GPD1L	Glycerol-3-phosphate dehydrogenase 1-like protein	0.787908	0.0746456
Q8N4V1	MMGT1	Membrane magnesium transporter 1	-0.183421	0.746688
Q8N5I9	NOPCHAP1	Uncharacterized protein C12orf45	-1.50869	0.00541685
Q8N5K1	CISD2	CDGSH iron-sulfur domain-containing protein 2	-0.0608189	0.837394
Q8N5M4	TTC9C	Tetratricopeptide repeat protein 9C	0.890664	0.254605
Q8N684	CPSF7	Cleavage and polyadenylation specificity factor subunit 7	-0.393166	0.0762504
Q8N6H7	ARFGAP2	ADP-ribosylation factor GTPase-activating protein 2	-0.190982	0.193982
Q8N6M0	OTUD6B	Deubiquitinase OTUD6B	-0.4477	0.247153
Q8N766	EMC1	ER membrane protein complex subunit 1	0.536968	0.0368146
Q8N7H5	PAF1	RNA polymerase II-associated factor 1 homolog	-0.567358	0.0716402
Q8NBF2	NHLRC2	NHL repeat-containing protein 2	1.28193	0.00270019
Q8NBS9	TXNDC5	Thioredoxin domain-containing protein 5	0.628259	0.00982411
Q8NC51	SERBP1	Plasminogen activator inhibitor 1 RNA-binding protein	-0.586837	0.00349793
Q8NCK7	SLC16A11	Monocarboxylate transporter 11	-0.978258	0.0183115
Q8NCL4	GALNT6	Polypeptide N-acetylgalactosaminyltransferase 6	1.17513	0.000428876
Q8NDH3	NPEPL1	Probable aminopeptidase NPEPL1	-0.165724	0.577668
Q8NE71	ABCF1	ATP-binding cassette sub-family F member 1	-0.544029	0.156219
Q8NEZ5	FBXO22	F-box only protein 22	1.25792	0.00595846
Q8NFA0	USP32	Ubiquitin carboxyl-terminal hydrolase 32	0.567703	0.293834
Q8NFV4	ABHD11	Protein ABHD11	0.801999	0.037416
Q8NFW8	CMAS	N-acylneuraminate cytidylyltransferase	0.332685	0.345016
Q8NHH9	ATL2	Atlastin-2	0.638312	0.0928826
Q8TAT6	NPLOC4	Nuclear protein localization protein 4 homolog	1.11522	0.233076
Q8TB61	SLC35B2	Adenosine 3'-phospho 5'-phosphosulfate transporter 1	0.723687	0.0260645
Q8TBB5	KLHDC4	Kelch domain-containing protein 4	0.293126	0.787537
Q8TBX8	PIP4K2C	Phosphatidylinositol 5-phosphate 4-kinase type-2 gamma	-0.656495	0.390389
Q8TC12	RDH11	Retinol dehydrogenase 11	-0.269871	0.426731
Q8TCJ2	STT3B	Dolichyl-diphosphooligosaccharide--protein glycosyltransferase subunit STT3B	-0.347331	0.137845
Q8TCS8	PNPT1	Polyribonucleotide nucleotidyltransferase 1	-0.539409	0.350358
Q8TCT8	SPPL2A	Signal peptide peptidase-like 2A	0.69414	0.0145704
Q8TCT9	HM13	Minor histocompatibility antigen H13	1.31004	0.00028508
Q8TD08	MAPK15	Mitogen-activated protein kinase 15	-0.908387	0.066585
Q8TDD1	DDX54	ATP-dependent RNA helicase DDX54	-0.47397	0.01978
Q8TDN6	BRIX1	Ribosome biogenesis protein BRX1 homolog	-0.967233	0.00318082
Q8TEQ6	GEMIN5	Gem-associated protein 5	-0.248019	0.149748
Q8TEX9	IPO4	Importin-4	0.403511	0.0513297
Q8TF09	DYNLRB2	Dynein light chain roadblock-type 2	-0.382038	0.0710478
Q8WTW3	COG1	Conserved oligomeric Golgi complex subunit 1	0.566911	0.0286101
Q8WUM4	PDCD6IP	Programmed cell death 6-interacting protein	0.730682	0.00342879
Q8WUY1	THEM6	Protein THEM6	0.512451	0.135331
Q8WVK2	SNRNP27	U4/U6.U5 small nuclear ribonucleoprotein 27 kDa protein	-1.52701	0.0205399
Q8WWM7	ATXN2L	Ataxin-2-like protein	-0.0714719	0.79674
Q8WWY3	PRPF31	U4/U6 small nuclear ribonucleoprotein Prp31	0.516997	0.0746293
Q8WXF1	PSPC1	Paraspeckle component 1	0.120842	0.684598
Q92466	DDB2	DNA damage-binding protein 2	-0.0552798	0.796775
Q92481	TFAP2B	Transcription factor AP-2-beta	-0.222297	0.208336
Q92499	DDX1	ATP-dependent RNA helicase DDX1	-0.0176904	0.916789
Q92522	H1-10	Histone H1.10	-1.08438	0.00334942
Q92544	TM9SF4	Transmembrane 9 superfamily member 4	-0.0624933	0.85935
Q92552	MRPS27	28S ribosomal protein S27	0.679608	0.00409021
Q92597	NDRG1	Protein NDRG1	0.923882	0.0660723
Q92598	HSPH1	Heat shock protein 105 kDa	0.478565	0.0425974
Q92616	GCN1	eIF-2-alpha kinase activator GCN1	-0.358079	0.029986
Q92688	ANP32B	Acidic leucine-rich nuclear phosphoprotein 32 family member B	0.263015	0.692334
Q92734	TFG	Protein TFG	-0.265983	0.0607055
Q92747	ARPC1A	Actin-related protein 2/3 complex subunit 1A	-0.00869265	0.975476
Q92769	HDAC2	Histone deacetylase 2	-0.379328	0.189091
Q92841	DDX17	Probable ATP-dependent RNA helicase DDX17	0.063891	0.682233
Q92882	OSTF1	Osteoclast-stimulating factor 1	0.620685	0.0182927
Q92890	UFD1	Ubiquitin recognition factor in ER-associated degradation protein 1	-0.434957	0.13714
Q92896	GLG1	Golgi apparatus protein 1	1.58338	0.0075331
Q92900	UPF1	Regulator of nonsense transcripts 1	0.836019	0.114804
Q92922	SMARCC1	SWI/SNF complex subunit SMARCC1	0.567014	0.0284854
Q92945	KHSRP	Far upstream element-binding protein 2	0.691011	0.00410327
Q92973	TNPO1	Transportin-1	0.558699	0.409421
Q93009	USP7	Ubiquitin carboxyl-terminal hydrolase 7	-0.225616	0.279396
Q93052	LPP	Lipoma-preferred partner	0.692039	0.367067
Q93084	ATP2A3	Sarcoplasmic/endoplasmic reticulum calcium ATPase 3	0.348258	0.379325
Q969H8	MYDGF	Myeloid-derived growth factor	-0.85789	0.000679007
Q969Q0	RPL36AL	60S ribosomal protein L36a-like	-0.0762075	0.802444
Q969X5	ERGIC1	Endoplasmic reticulum-Golgi intermediate compartment protein 1	0.731122	0.0993598
Q96A26	FAM162A	Protein FAM162A	-0.0980172	0.52798
Q96A57	TMEM230	Transmembrane protein 230	-0.276819	0.2247
Q96A72	MAGOHB	Protein mago nashi homolog 2	0.0788693	0.951675
Q96AC1	FERMT2	Fermitin family homolog 2	-0.0547781	0.795384
Q96AE4	FUBP1	Far upstream element-binding protein 1	0.135624	0.349054
Q96AG4	LRRC59	Leucine-rich repeat-containing protein 59	0.085228	0.53252
Q96BF6	NACC2	Nucleus accumbens-associated protein 2	1.29903	0.000991547
Q96BI1	SLC22A18	Solute carrier family 22 member 18	0.142134	0.61957
Q96BM9	ARL8A	ADP-ribosylation factor-like protein 8A	0.448767	0.159422
Q96C01	FAM136A	Protein FAM136A	-0.0142153	0.927377
Q96CN7	ISOC1	Isochorismatase domain-containing protein 1	-0.0128216	0.96599
Q96CP2	FLYWCH2	FLYWCH family member 2	-0.641618	0.15834
Q96CS3	FAF2	FAS-associated factor 2	0.436272	0.640888
Q96CT7	CCDC124	Coiled-coil domain-containing protein 124	-1.48692	0.00217209
Q96CW1	AP2M1	AP-2 complex subunit mu	0.192644	0.52436
Q96D05	FAM241B	Protein FAM241B	-0.609111	0.00983564
Q96D46	NMD3	60S ribosomal export protein NMD3	-0.344744	0.433607
Q96DB5	RMDN1	Regulator of microtubule dynamics protein 1	-0.131787	0.462971
Q96DG6	CMBL	Carboxymethylenebutenolidase homolog	0.156773	0.707803
Q96DI7	SNRNP40	U5 small nuclear ribonucleoprotein 40 kDa protein	0.598598	0.276516
Q96EK5	KIFBP	KIF-binding protein	0.51707	0.04194
Q96EL2	MRPS24	28S ribosomal protein S24	-0.501652	0.00345752
Q96EL3	MRPL53	39S ribosomal protein L53	-0.565363	0.444779
Q96EP5	DAZAP1	DAZ-associated protein 1	0.115671	0.58359
Q96FJ2	DYNLL2	Dynein light chain 2	-0.48558	0.00489184
Q96FN9	DTD2	D-aminoacyl-tRNA deacylase 2	-0.39211	0.461182
Q96FQ6	S100A16	Protein S100-A16	-0.449592	0.0639355
Q96FW1	OTUB1	Ubiquitin thioesterase OTUB1	0.377206	0.0127581
Q96FX7	TRMT61A	tRNA (adenine(58)-N(1))-methyltransferase catalytic subunit TRMT61A	0.200719	0.766452
Q96G03	PGM2	Phosphoglucomutase-2	0.949302	0.00818967
Q96G23	CERS2	Ceramide synthase 2	0.101823	0.725093
Q96GC9	VMP1	Vacuole membrane protein 1	1.08262	0.00170781
Q96HE7	ERO1A	ERO1-like protein alpha	0.584181	0.00969834
Q96HR9	REEP6	Receptor expression-enhancing protein 6	-2.23439	0.0605826
Q96HS1	PGAM5	Serine/threonine-protein phosphatase PGAM5	0.244568	0.441051
Q96HY7	DHTKD1	Probable 2-oxoglutarate dehydrogenase E1 component DHKTD1	0.414112	0.208112
Q96I24	FUBP3	Far upstream element-binding protein 3	0.379736	0.443452
Q96IR7	HPDL	4-hydroxyphenylpyruvate dioxygenase-like protein	0.189022	0.528947
Q96IU4	ABHD14B	Protein ABHD14B	-0.0474455	0.787182
Q96IX5	ATP5MK	ATP synthase membrane subunit DAPIT	0.135763	0.555548
Q96J66	ABCC11	ATP-binding cassette sub-family C member 11	-1.13301	0.00193661
Q96K17	BTF3L4	Transcription factor BTF3 homolog 4	-1.18369	0.0429448
Q96K37	SLC35E1	Solute carrier family 35 member E1	-0.0990815	0.660292
Q96KB5	PBK	Lymphokine-activated killer T-cell-originated protein kinase	-0.505997	0.0430678
Q96KG9	SCYL1	N-terminal kinase-like protein	-0.126729	0.472402
Q96KN1	LRATD2	Protein LRATD2	0.646001	0.144443
Q96KP4	CNDP2	Cytosolic non-specific dipeptidase	-0.695344	0.0311684
Q96LA8	PRMT6	Protein arginine N-methyltransferase 6	0.11019	0.624778
Q96N66	MBOAT7	Lysophospholipid acyltransferase 7	-0.461281	0.151953
Q96P70	IPO9	Importin-9	1.55071	0.0532325
Q96PK6	RBM14	RNA-binding protein 14	-0.25181	0.255232
Q96PK6	RBM14	RNA-binding protein 14	-0.25181	0.255232
Q96PZ0	PUS7	Pseudouridylate synthase 7 homolog	-1.27946	0.00196954
Q96Q11	TRNT1	CCA tRNA nucleotidyltransferase 1	-0.146123	0.554272
Q96QK1	VPS35	Vacuolar protein sorting-associated protein 35	0.832819	0.00649074
Q96RP9	GFM1	Elongation factor G	-3.71475	0.0151747
Q96RQ3	MCCC1	Methylcrotonoyl-CoA carboxylase subunit alpha	-1.54764	8.06112e-06
Q96RS6	NUDCD1	NudC domain-containing protein 1	0.350943	0.0596544
Q96SI9	STRBP	Spermatid perinuclear RNA-binding protein	0.969454	0.334744
Q96ST2	IWS1	Protein IWS1 homolog	-1.04372	0.0413672
Q96T51	RUFY1	RUN and FYVE domain-containing protein 1	1.00726	0.066456
Q96T76	MMS19	MMS19 nucleotide excision repair protein homolog	0.162735	0.329764
Q96TA1	NIBAN2	Protein Niban 2	-0.139393	0.49919
Q99426	TBCB	Tubulin-folding cofactor B	0.684126	0.00870525
Q99436	PSMB7	Proteasome subunit beta type-7	0.74067	0.0274945
Q99442	SEC62	Translocation protein SEC62	-0.177143	0.294447
Q99447	PCYT2	Ethanolamine-phosphate cytidylyltransferase	0.560555	0.411536
Q99459	CDC5L	Cell division cycle 5-like protein	-0.335161	0.134713
Q99460	PSMD1	26S proteasome non-ATPase regulatory subunit 1	-0.0135104	0.956048
Q99497	PARK7	Parkinson disease protein 7	-0.0696246	0.708372
Q99543	DNAJC2	DnaJ homolog subfamily C member 2	0.222026	0.425001
Q99571	P2RX4	P2X purinoceptor 4	2.76867	0.00175308
Q99575	POP1	Ribonucleases P/MRP protein subunit POP1	-0.597242	0.264222
Q99584	S100A13	Protein S100-A13	-0.61314	0.0881591
Q99598	TSNAX	Translin-associated protein X	0.690496	0.0221969
Q99614	TTC1	Tetratricopeptide repeat protein 1	-0.71299	0.0457043
Q99615	DNAJC7	DnaJ homolog subfamily C member 7	0.715948	0.142026
Q99623	PHB2	Prohibitin-2	0.648151	0.024264
Q99643	SDHC	Succinate dehydrogenase cytochrome b560 subunit	-0.0129266	0.973525
Q99714	HSD17B10	3-hydroxyacyl-CoA dehydrogenase type-2	0.7758	0.158136
Q99729	HNRNPAB	Heterogeneous nuclear ribonucleoprotein A/B	-0.155853	0.499678
Q99733	NAP1L4	Nucleosome assembly protein 1-like 4	0.0683636	0.823022
Q99797	MIPEP	Mitochondrial intermediate peptidase	1.2436	0.0956791
Q99798	ACO2	Aconitate hydratase	0.181289	0.380477
Q99805	TM9SF2	Transmembrane 9 superfamily member 2	0.657757	0.159646
Q99816	TSG101	Tumor susceptibility gene 101 protein	0.509863	0.0219152
Q99832	CCT7	T-complex protein 1 subunit eta	0.188998	0.22507
Q99848	EBNA1BP2	Probable rRNA-processing protein EBP2	-0.266109	0.219322
Q99873	PRMT1	Protein arginine N-methyltransferase 1	0.232288	0.103086
Q9BPW8	NIPSNAP1	Protein NipSnap homolog 1	-0.935761	0.00129811
Q9BPX5	ARPC5L	Actin-related protein 2/3 complex subunit 5-like protein	0.539672	0.48924
Q9BQ61	TRIR	Telomerase RNA component interacting RNase	2.9299	0.0398503
Q9BQ69	MACROD1	ADP-ribose glycohydrolase MACROD1	0.390417	0.359818
Q9BQ70	TCF25	Transcription factor 25	0.251754	0.59595
Q9BQA1	WDR77	Methylosome protein 50	0.28326	0.101236
Q9BQB6	VKORC1	Vitamin K epoxide reductase complex subunit 1	-0.685104	0.0545047
Q9BQE5	APOL2	Apolipoprotein L2	1.90633	0.0040473
Q9BQG0	MYBBP1A	Myb-binding protein 1A	0.443665	0.442094
Q9BR76	CORO1B	Coronin-1B	-0.252406	0.0984486
Q9BRA2	TXNDC17	Thioredoxin domain-containing protein 17	-0.0120828	0.973357
Q9BRF8	CPPED1	Serine/threonine-protein phosphatase CPPED1	0.867883	0.00632388
Q9BRJ7	NUDT16L1	Tudor-interacting repair regulator protein	0.293506	0.144559
Q9BRR6	ADPGK	ADP-dependent glucokinase	-0.888586	0.0720126
Q9BRT6	LLPH	Protein LLP homolog	-1.48335	0.00102517
Q9BRX8	PRXL2A	Peroxiredoxin-like 2A	-0.512433	0.054616
Q9BS26	ERP44	Endoplasmic reticulum resident protein 44	0.324913	0.178324
Q9BS40	LXN	Latexin	-0.349016	0.0257524
Q9BSH4	TACO1	Translational activator of cytochrome c oxidase 1	-0.0542175	0.843
Q9BSH5	HDHD3	Haloacid dehalogenase-like hydrolase domain-containing protein 3	-0.338024	0.483385
Q9BSJ8	ESYT1	Extended synaptotagmin-1	0.335674	0.0437005
Q9BSR8	YIPF4	Protein YIPF4	-0.567944	0.0488309
Q9BT78	COPS4	COP9 signalosome complex subunit 4	1.12394	0.0369612
Q9BTE3	MCMBP	Mini-chromosome maintenance complex-binding protein	-0.181445	0.48764
Q9BTT0	ANP32E	Acidic leucine-rich nuclear phosphoprotein 32 family member E	-0.367309	0.685058
Q9BTV4	TMEM43	Transmembrane protein 43	-0.546399	0.0670554
Q9BTW9	TBCD	Tubulin-specific chaperone D	0.352314	0.317391
Q9BTZ2	DHRS4	Dehydrogenase/reductase SDR family member 4	-1.03513	0.0122878
Q9BUB7	TMEM70	Transmembrane protein 70	-0.592445	0.129644
Q9BUJ2	HNRNPUL1	Heterogeneous nuclear ribonucleoprotein U-like protein 1	-0.294679	0.445808
Q9BUL8	PDCD10	Programmed cell death protein 10	-0.89996	0.0119102
Q9BUN8	DERL1	Derlin-1	0.328923	0.264018
Q9BUP3	HTATIP2	Oxidoreductase HTATIP2	0.256685	0.103772
Q9BUQ8	DDX23	Probable ATP-dependent RNA helicase DDX23	-0.80576	0.00519846
Q9BV20	MRI1	Methylthioribose-1-phosphate isomerase	-0.13277	0.709794
Q9BV35	SLC25A23	Calcium-binding mitochondrial carrier protein SCaMC-3	2.52833	0.000330267
Q9BV38	WDR18	WD repeat-containing protein 18	0.489609	0.0889493
Q9BV40	VAMP8	Vesicle-associated membrane protein 8	-0.961637	0.0303199
Q9BV44	THUMPD3	THUMP domain-containing protein 3	1.03347	0.0677057
Q9BV86	NTMT1	N-terminal Xaa-Pro-Lys N-methyltransferase 1	-0.0977415	0.553485
Q9BVC6	TMEM109	Transmembrane protein 109	-0.871445	0.0164802
Q9BVJ7	DUSP23	Dual specificity protein phosphatase 23	-0.764227	0.00571342
Q9BVK6	TMED9	Transmembrane emp24 domain-containing protein 9	-0.356761	0.0576432
Q9BW27	NUP85	Nuclear pore complex protein Nup85	1.39998	7.80919e-05
Q9BW60	ELOVL1	Elongation of very long chain fatty acids protein 1	-0.242758	0.249896
Q9BW92	TARS2	Threonine--tRNA ligase	0.640753	0.219288
Q9BWF3	RBM4	RNA-binding protein 4	-0.675109	0.00158424
Q9BWJ5	SF3B5	Splicing factor 3B subunit 5	0.586852	0.0852436
Q9BX68	HINT2	Histidine triad nucleotide-binding protein 2	0.185135	0.56121
Q9BX95	SGPP1	Sphingosine-1-phosphate phosphatase 1	0.431649	0.0704428
Q9BXJ9	NAA15	N-alpha-acetyltransferase 15	0.579881	0.00823841
Q9BXP5	SRRT	Serrate RNA effector molecule homolog	-0.163264	0.536196
Q9BXW7	HDHD5	Haloacid dehalogenase-like hydrolase domain-containing 5	0.587262	0.002762
Q9BY32	ITPA	Inosine triphosphate pyrophosphatase	0.755948	0.0138968
Q9BY42	RTF2	Replication termination factor 2	0.633007	0.131612
Q9BY44	EIF2A	Eukaryotic translation initiation factor 2A	-0.285875	0.0446265
Q9BYC9	MRPL20	39S ribosomal protein L20	1.38204	0.0982984
Q9BYG5	PARD6B	Partitioning defective 6 homolog beta	-0.248213	0.301595
Q9BYN0	SRXN1	Sulfiredoxin-1	-0.748785	0.0757633
Q9BYT8	NLN	Neurolysin	0.49466	0.212343
Q9BZE4	GTPBP4	Nucleolar GTP-binding protein 1	-1.12606	0.00144019
Q9BZL1	UBL5	Ubiquitin-like protein 5	0.592077	0.113082
Q9BZZ5	API5	Apoptosis inhibitor 5	0.898581	0.0291848
Q9C0C2	TNKS1BP1	182 kDa tankyrase-1-binding protein	1.79178	0.00166682
Q9C0C9	UBE2O	(E3-independent) E2 ubiquitin-conjugating enzyme	2.42328	0.0274374
Q9GZL7	WDR12	Ribosome biogenesis protein WDR12	-0.1288	0.773161
Q9GZN8	C20orf27	UPF0687 protein C20orf27	-0.300574	0.202574
Q9GZT3	SLIRP	SRA stem-loop-interacting RNA-binding protein	-0.557905	0.0802608
Q9GZZ1	NAA50	N-alpha-acetyltransferase 50	-0.520743	0.0664126
Q9H074	PAIP1	Polyadenylate-binding protein-interacting protein 1	0.189474	0.355188
Q9H0C8	ILKAP	Integrin-linked kinase-associated serine/threonine phosphatase 2C	-1.98723	0.000142394
Q9H0D6	XRN2	5'-3' exoribonuclease 2	0.0496424	0.75559
Q9H0U3	MAGT1	Magnesium transporter protein 1	0.438835	0.591348
Q9H0U4	RAB1B	Ras-related protein Rab-1B	0.498216	0.0257216
Q9H1E3	NUCKS1	Nuclear ubiquitous casein and cyclin-dependent kinase substrate 1	0.401937	0.193357
Q9H223	EHD4	EH domain-containing protein 4	-0.0959819	0.666913
Q9H299	SH3BGRL3	SH3 domain-binding glutamic acid-rich-like protein 3	0.0528659	0.807588
Q9H2H8	PPIL3	Peptidyl-prolyl cis-trans isomerase-like 3	-0.903331	0.00145709
Q9H2H9	SLC38A1	Sodium-coupled neutral amino acid transporter 1	-0.254749	0.453418
Q9H2J4	PDCL3	Phosducin-like protein 3	0.131579	0.595613
Q9H2M9	RAB3GAP2	Rab3 GTPase-activating protein non-catalytic subunit	0.796632	0.0043917
Q9H2P0	ADNP	Activity-dependent neuroprotector homeobox protein	1.65472	0.00719815
Q9H2U1	DHX36	ATP-dependent DNA/RNA helicase DHX36	0.501777	0.12545
Q9H2U2	PPA2	Inorganic pyrophosphatase 2	-0.00836854	0.962621
Q9H307	PNN	Pinin	-0.897491	0.0384904
Q9H3H3	C11orf68	UPF0696 protein C11orf68	0.139719	0.508139
Q9H3K6	BOLA2	BolA-like protein 2	0.219353	0.464856
Q9H3K6	BOLA2	BolA-like protein 2	0.219353	0.464856
Q9H3N1	TMX1	Thioredoxin-related transmembrane protein 1	0.784093	0.00157222
Q9H3P7	ACBD3	Golgi resident protein GCP60	0.226428	0.569146
Q9H3S7	PTPN23	Tyrosine-protein phosphatase non-receptor type 23	0.583496	0.229746
Q9H3U1	UNC45A	Protein unc-45 homolog A	0.194799	0.296756
Q9H444	CHMP4B	Charged multivesicular body protein 4b	-0.288755	0.142676
Q9H4A4	RNPEP	Aminopeptidase B	0.276363	0.207349
Q9H4A5	GOLPH3L	Golgi phosphoprotein 3-like	-0.854206	0.00677572
Q9H4M9	EHD1	EH domain-containing protein 1	-1.34005	0.038116
Q9H6R3	ACSS3	Acyl-CoA synthetase short-chain family member 3	-0.26517	0.162976
Q9H773	DCTPP1	dCTP pyrophosphatase 1	0.243325	0.233571
Q9H7B2	RPF2	Ribosome production factor 2 homolog	0.0075557	0.972143
Q9H7Z7	PTGES2	Prostaglandin E synthase 2	1.83884	7.14244e-05
Q9H814	PHAX	Phosphorylated adapter RNA export protein	0.31374	0.200138
Q9H832	UBE2Z	Ubiquitin-conjugating enzyme E2 Z	-0.412162	0.383328
Q9H8W4	PLEKHF2	Pleckstrin homology domain-containing family F member 2	0.0345564	0.863083
Q9H910	JPT2	Jupiter microtubule associated homolog 2	-0.867963	0.0165946
Q9H993	ARMT1	Damage-control phosphatase ARMT1	0.329978	0.163955
Q9H9B4	SFXN1	Sideroflexin-1	0.226903	0.219095
Q9H9P8	L2HGDH	L-2-hydroxyglutarate dehydrogenase	-0.0182024	0.923385
Q9H9T3	ELP3	Elongator complex protein 3	0.674401	0.137651
Q9HAB8	PPCS	Phosphopantothenate--cysteine ligase	1.69491	0.0667452
Q9HAV4	XPO5	Exportin-5	1.71377	0.00959283
Q9HAV7	GRPEL1	GrpE protein homolog 1	0.474539	0.0727174
Q9HB07	MYG1	MYG1 exonuclease	0.0200487	0.960077
Q9HB71	CACYBP	Calcyclin-binding protein	-0.00564839	0.975921
Q9HC35	EML4	Echinoderm microtubule-associated protein-like 4	-0.126013	0.516037
Q9HC38	GLOD4	Glyoxalase domain-containing protein 4	0.680733	0.000915675
Q9HCC0	MCCC2	Methylcrotonoyl-CoA carboxylase beta chain	-0.398076	0.061763
Q9HCE1	MOV10	Helicase MOV-10	0.06636	0.888961
Q9HCN8	SDF2L1	Stromal cell-derived factor 2-like protein 1	-0.658893	0.0146915
Q9HCY8	S100A14	Protein S100-A14	0.946411	0.000349992
Q9HD33	MRPL47	39S ribosomal protein L47	0.202372	0.237645
Q9HD45	TM9SF3	Transmembrane 9 superfamily member 3	-0.0311801	0.875101
Q9HDC9	APMAP	Adipocyte plasma membrane-associated protein	0.440723	0.0807218
Q9NNW5	WDR6	WD repeat-containing protein 6	-0.767472	0.0534624
Q9NP72	RAB18	Ras-related protein Rab-18	1.30901	0.0107498
Q9NP79	VTA1	Vacuolar protein sorting-associated protein VTA1 homolog	-1.31999	0.0282332
Q9NPD3	EXOSC4	Exosome complex component RRP41	0.534349	0.0442943
Q9NPD8	UBE2T	Ubiquitin-conjugating enzyme E2 T	-0.354455	0.289142
Q9NPJ3	ACOT13	Acyl-coenzyme A thioesterase 13	-0.541981	0.0129567
Q9NPJ6	MED4	Mediator of RNA polymerase II transcription subunit 4	-1.49503	0.00194429
Q9NQC3	RTN4	Reticulon-4	-0.289152	0.502253
Q9NQE9	HINT3	Histidine triad nucleotide-binding protein 3	-0.00680644	0.974297
Q9NQT5	EXOSC3	Exosome complex component RRP40	-0.153751	0.249401
Q9NR30	DDX21	Nucleolar RNA helicase 2	-1.34116	0.0307288
Q9NR31	SAR1A	GTP-binding protein SAR1a	-0.560928	0.0186257
Q9NR45	NANS	Sialic acid synthase	-0.0446608	0.744896
Q9NR56	MBNL1	Muscleblind-like protein 1	-0.282955	0.274766
Q9NRF9	POLE3	DNA polymerase epsilon subunit 3	-0.237915	0.136642
Q9NRW7	VPS45	Vacuolar protein sorting-associated protein 45	1.19645	0.0764984
Q9NSD9	FARSB	Phenylalanine--tRNA ligase beta subunit	0.446323	0.0264059
Q9NSE4	IARS2	Isoleucine--tRNA ligase	-1.66794	0.0420368
Q9NT62	ATG3	Ubiquitin-like-conjugating enzyme ATG3	-0.165813	0.51431
Q9NTJ3	SMC4	Structural maintenance of chromosomes protein 4	0.484295	0.123756
Q9NTK5	OLA1	Obg-like ATPase 1	0.476754	0.203777
Q9NTZ6	RBM12	RNA-binding protein 12	0.434152	0.105904
Q9NUI1	DECR2	Peroxisomal 2	-0.660125	0.00658395
Q9NUQ6	SPATS2L	SPATS2-like protein	0.0340645	0.963463
Q9NV06	DCAF13	DDB1- and CUL4-associated factor 13	1.42208	0.118259
Q9NVA2	SEPTIN11	Septin-11	0.489855	0.336745
Q9NVI1	FANCI	Fanconi anemia group I protein	-0.0671744	0.634469
Q9NVP1	DDX18	ATP-dependent RNA helicase DDX18	0.217342	0.29795
Q9NVP2	ASF1B	Histone chaperone ASF1B	1.14574	0.00117823
Q9NW64	RBM22	Pre-mRNA-splicing factor RBM22	0.0429944	0.778268
Q9NWT8	AURKAIP1	Aurora kinase A-interacting protein	-0.059347	0.870959
Q9NWU5	MRPL22	39S ribosomal protein L22	-0.0331495	0.867984
Q9NX14	NDUFB11	NADH dehydrogenase [ubiquinone] 1 beta subcomplex subunit 11	0.14784	0.601163
Q9NX20	MRPL16	39S ribosomal protein L16	-0.606905	0.0316656
Q9NX47	MARCHF5	E3 ubiquitin-protein ligase MARCHF5	1.17984	0.0119418
Q9NX58	LYAR	Cell growth-regulating nucleolar protein	-1.20426	0.000483446
Q9NXG2	THUMPD1	THUMP domain-containing protein 1	1.12626	0.289823
Q9NXR7	BABAM2	BRISC and BRCA1-A complex member 2	0.223387	0.296858
Q9NXW9	ALKBH4	Alpha-ketoglutarate-dependent dioxygenase alkB homolog 4	-0.410967	0.0366969
Q9NY33	DPP3	Dipeptidyl peptidase 3	1.46914	0.0213232
Q9NYF8	BCLAF1	Bcl-2-associated transcription factor 1	-1.07446	0.00193314
Q9NYK1	TLR7	Toll-like receptor 7	-1.57953	0.00310995
Q9NYL9	TMOD3	Tropomodulin-3	-0.476941	0.055505
Q9NYU2	UGGT1	UDP-glucose:glycoprotein glucosyltransferase 1	0.154275	0.560824
Q9NZ01	TECR	Very-long-chain enoyl-CoA reductase	-0.869856	0.0246795
Q9NZ45	CISD1	CDGSH iron-sulfur domain-containing protein 1	-0.540675	0.355765
Q9NZB2	FAM120A	Constitutive coactivator of PPAR-gamma-like protein 1	0.206094	0.334533
Q9NZJ9	NUDT4	Diphosphoinositol polyphosphate phosphohydrolase 2	0.238948	0.485636
Q9NZL9	MAT2B	Methionine adenosyltransferase 2 subunit beta	-0.565067	0.00491846
Q9NZM1	MYOF	Myoferlin	-0.254078	0.234098
Q9NZT2	OGFR	Opioid growth factor receptor	0.318362	0.0881189
Q9P035	HACD3	Very-long-chain (3R)-3-hydroxyacyl-CoA dehydratase 3	-0.0995733	0.542341
Q9P0L0	VAPA	Vesicle-associated membrane protein-associated protein A	-0.124511	0.687076
Q9P0S3	ORMDL1	ORM1-like protein 1	-0.811647	0.000762785
Q9P258	RCC2	Protein RCC2	0.0898662	0.733527
Q9P287	BCCIP	BRCA2 and CDKN1A-interacting protein	0.703757	0.127484
Q9P2E9	RRBP1	Ribosome-binding protein 1	0.854522	0.00684608
Q9P2I0	CPSF2	Cleavage and polyadenylation specificity factor subunit 2	-0.138953	0.436995
Q9P2J5	LARS1	Leucine--tRNA ligase	-0.234086	0.270557
Q9P2M7	CGN	Cingulin	-0.37226	0.112318
Q9P2T1	GMPR2	GMP reductase 2	-0.642137	0.251623
Q9P2X0	DPM3	Dolichol-phosphate mannosyltransferase subunit 3	0.818552	0.00307336
Q9UBB4	ATXN10	Ataxin-10	0.895139	0.0595411
Q9UBE0	SAE1	SUMO-activating enzyme subunit 1	1.49635	0.00677701
Q9UBF2	COPG2	Coatomer subunit gamma-2	0.688273	0.035374
Q9UBM7	DHCR7	7-dehydrocholesterol reductase	-0.838513	0.00861058
Q9UBQ0	VPS29	Vacuolar protein sorting-associated protein 29	-0.42161	0.162901
Q9UBQ5	EIF3K	Eukaryotic translation initiation factor 3 subunit K	-0.432651	0.0738256
Q9UBQ7	GRHPR	Glyoxylate reductase/hydroxypyruvate reductase	0.547068	0.268095
Q9UBT2	UBA2	SUMO-activating enzyme subunit 2	1.04957	0.0375706
Q9UBX3	SLC25A10	Mitochondrial dicarboxylate carrier	0.928347	0.0115516
Q9UDW1	UQCR10	Cytochrome b-c1 complex subunit 9	-0.944184	0.0226531
Q9UFN0	NIPSNAP3A	Protein NipSnap homolog 3A	0.301824	0.222269
Q9UGI8	TES	Testin	0.328688	0.621198
Q9UGV2	NDRG3	Protein NDRG3	0.00175906	0.993134
Q9UHB6	LIMA1	LIM domain and actin-binding protein 1	-0.185694	0.622769
Q9UHB9	SRP68	Signal recognition particle subunit SRP68	0.274421	0.09262
Q9UHD1	CHORDC1	Cysteine and histidine-rich domain-containing protein 1	0.0831237	0.780028
Q9UHD8	SEPTIN9	Septin-9	0.299562	0.128426
Q9UHG3	PCYOX1	Prenylcysteine oxidase 1	2.97123	0.0776578
Q9UHQ9	CYB5R1	NADH-cytochrome b5 reductase 1	-0.00449716	0.984618
Q9UHV9	PFDN2	Prefoldin subunit 2	0.500571	0.297252
Q9UHX1	PUF60	Poly(U)-binding-splicing factor PUF60	0.632731	0.264959
Q9UI10	EIF2B4	Translation initiation factor eIF-2B subunit delta	-0.0931343	0.677892
Q9UI30	TRMT112	Multifunctional methyltransferase subunit TRM112-like protein	-0.321432	0.072021
Q9UIA9	XPO7	Exportin-7	-0.548884	0.109165
Q9UJ70	NAGK	N-acetyl-D-glucosamine kinase	0.139924	0.589939
Q9UJA5	TRMT6	tRNA (adenine(58)-N(1))-methyltransferase non-catalytic subunit TRM6	0.0998356	0.693766
Q9UJC3	HOOK1	Protein Hook homolog 1	0.390365	0.212876
Q9UJS0	SLC25A13	Calcium-binding mitochondrial carrier protein Aralar2	1.43947	0.000286087
Q9UJU6	DBNL	Drebrin-like protein	0.486846	0.0397511
Q9UJY1	HSPB8	Heat shock protein beta-8	0.548872	0.0584903
Q9UK45	LSM7	U6 snRNA-associated Sm-like protein LSm7	-0.518942	0.172181
Q9UK59	DBR1	Lariat debranching enzyme	0.0589347	0.732779
Q9UKD2	MRTO4	mRNA turnover protein 4 homolog	-0.964551	0.0221239
Q9UKK9	NUDT5	ADP-sugar pyrophosphatase	0.652557	0.00415832
Q9UKM9	RALY	RNA-binding protein Raly	-0.982155	0.0010414
Q9UKN8	GTF3C4	General transcription factor 3C polypeptide 4	-1.21547	0.00481773
Q9UKR5	ERG28	Ergosterol biosynthetic protein 28 homolog	-0.364442	0.0546318
Q9UKV8	AGO2	Protein argonaute-2	0.95108	0.0371416
Q9UKX7	NUP50	Nuclear pore complex protein Nup50	0.516311	0.0906085
Q9UL25	RAB21	Ras-related protein Rab-21	-0.782507	0.00756178
Q9UL46	PSME2	Proteasome activator complex subunit 2	0.717484	0.0010986
Q9ULA0	DNPEP	Aspartyl aminopeptidase	0.565399	0.00804351
Q9ULC4	MCTS1	Malignant T-cell-amplified sequence 1	-0.34862	0.420324
Q9ULJ6	ZMIZ1	Zinc finger MIZ domain-containing protein 1	0.180525	0.347015
Q9ULT8	HECTD1	E3 ubiquitin-protein ligase HECTD1	3.64882	0.000633226
Q9ULV4	CORO1C	Coronin-1C	0.382811	0.0867805
Q9ULZ3	PYCARD	Apoptosis-associated speck-like protein containing a CARD	-0.908599	0.00868645
Q9UM54	MYO6	Unconventional myosin-VI	0.972351	0.0450962
Q9UMR2	DDX19B	ATP-dependent RNA helicase DDX19B	1.45448	0.000353296
Q9UMS4	PRPF19	Pre-mRNA-processing factor 19	-0.555508	0.0132792
Q9UN81	L1RE1	LINE-1 retrotransposable element ORF1 protein	-0.0329025	0.885678
Q9UN86	G3BP2	Ras GTPase-activating protein-binding protein 2	0.462235	0.109062
Q9UNE7	STUB1	E3 ubiquitin-protein ligase CHIP	1.48907	0.0124349
Q9UNF0	PACSIN2	Protein kinase C and casein kinase substrate in neurons protein 2	0.702547	0.079434
Q9UNH7	SNX6	Sorting nexin-6	1.1522	0.0220878
Q9UNM6	PSMD13	26S proteasome non-ATPase regulatory subunit 13	0.242712	0.130651
Q9UNZ2	NSFL1C	NSFL1 cofactor p47	-1.01543	0.00582245
Q9UP83	COG5	Conserved oligomeric Golgi complex subunit 5	0.539806	0.0666769
Q9UPN9	TRIM33	E3 ubiquitin-protein ligase TRIM33	1.2061	0.0232996
Q9UQ35	SRRM2	Serine/arginine repetitive matrix protein 2	-0.6267	0.0374926
Q9UQ80	PA2G4	Proliferation-associated protein 2G4	-0.374931	0.067656
Q9UQ88	CDK11A	Cyclin-dependent kinase 11A	-0.238848	0.405832
Q9UQE7	SMC3	Structural maintenance of chromosomes protein 3	0.251128	0.181967
Q9Y224	RTRAF	RNA transcription	-2.03804	0.0528291
Q9Y230	RUVBL2	RuvB-like 2	-0.268382	0.153156
Q9Y237	PIN4	Peptidyl-prolyl cis-trans isomerase NIMA-interacting 4	-1.41615	0.0032193
Q9Y262	EIF3L	Eukaryotic translation initiation factor 3 subunit L	1.14638	6.63419e-05
Q9Y263	PLAA	Phospholipase A-2-activating protein	0.351437	0.0973153
Q9Y265	RUVBL1	RuvB-like 1	-0.0190182	0.88307
Q9Y266	NUDC	Nuclear migration protein nudC	0.0776804	0.602745
Q9Y277	VDAC3	Voltage-dependent anion-selective channel protein 3	2.14813	4.90286e-06
Q9Y282	ERGIC3	Endoplasmic reticulum-Golgi intermediate compartment protein 3	1.36597	0.00064565
Q9Y285	FARSA	Phenylalanine--tRNA ligase alpha subunit	-1.10362	0.130015
Q9Y291	MRPS33	28S ribosomal protein S33	-0.952765	0.0149556
Q9Y2A7	NCKAP1	Nck-associated protein 1	-0.0697928	0.900865
Q9Y2L1	DIS3	Exosome complex exonuclease RRP44	0.487784	0.388424
Q9Y2Q3	GSTK1	Glutathione S-transferase kappa 1	-0.816253	0.00124426
Q9Y2Q9	MRPS28	28S ribosomal protein S28	-0.212178	0.481705
Q9Y2R9	MRPS7	28S ribosomal protein S7	0.184718	0.774835
Q9Y2T2	AP3M1	AP-3 complex subunit mu-1	0.708793	0.00703987
Q9Y2V2	CARHSP1	Calcium-regulated heat-stable protein 1	1.32717	0.00375594
Q9Y2W1	THRAP3	Thyroid hormone receptor-associated protein 3	-1.34071	0.00312445
Q9Y2X3	NOP58	Nucleolar protein 58	1.0001	0.0544171
Q9Y2Z0	SUGT1	Protein SGT1 homolog	0.515567	0.295966
Q9Y2Z4	YARS2	Tyrosine--tRNA ligase	-0.120199	0.880927
Q9Y314	NOSIP	Nitric oxide synthase-interacting protein	-0.170319	0.42456
Q9Y365	STARD10	START domain-containing protein 10	0.333753	0.163031
Q9Y383	LUC7L2	Putative RNA-binding protein Luc7-like 2	-0.4972	0.0259752
Q9Y394	DHRS7	Dehydrogenase/reductase SDR family member 7	0.514989	0.0465194
Q9Y3A3	MOB4	MOB-like protein phocein	-0.263364	0.680858
Q9Y3A5	SBDS	Ribosome maturation protein SBDS	0.301046	0.65212
Q9Y3B3	TMED7	Transmembrane emp24 domain-containing protein 7	-1.08431	0.0154771
Q9Y3B3	TMED7	Transmembrane emp24 domain-containing protein 7	-1.08431	0.0154771
Q9Y3B4	SF3B6	Splicing factor 3B subunit 6	-0.923615	0.000829815
Q9Y3C1	NOP16	Nucleolar protein 16	0.205971	0.415987
Q9Y3C6	PPIL1	Peptidyl-prolyl cis-trans isomerase-like 1	-0.670312	0.0271315
Q9Y3D9	MRPS23	28S ribosomal protein S23	-0.701659	0.0019966
Q9Y3E2	BOLA1	BolA-like protein 1	0.057682	0.784495
Q9Y3E5	PTRH2	Peptidyl-tRNA hydrolase 2	0.0301415	0.93978
Q9Y3E7	CHMP3	Charged multivesicular body protein 3	0.233925	0.231426
Q9Y3E7	CHMP3	Charged multivesicular body protein 3	0.233925	0.231426
Q9Y3F4	STRAP	Serine-threonine kinase receptor-associated protein	0.621202	0.0197199
Q9Y3I0	RTCB	RNA-splicing ligase RtcB homolog	-0.0841937	0.667655
Q9Y3P9	RABGAP1	Rab GTPase-activating protein 1	-0.880256	0.00528464
Q9Y3Q8	TSC22D4	TSC22 domain family protein 4	-1.1337	0.00170198
Q9Y3U8	RPL36	60S ribosomal protein L36	-0.981966	0.00482585
Q9Y3Y2	CHTOP	Chromatin target of PRMT1 protein	0.701473	0.0266637
Q9Y3Z3	SAMHD1	Deoxynucleoside triphosphate triphosphohydrolase SAMHD1	0.794854	0.0412502
Q9Y490	TLN1	Talin-1	1.21606	0.0375784
Q9Y4B6	DCAF1	DDB1- and CUL4-associated factor 1	-0.109862	0.625344
Q9Y4L1	HYOU1	Hypoxia up-regulated protein 1	-0.234352	0.328731
Q9Y4P3	TBL2	Transducin beta-like protein 2	-0.241065	0.295982
Q9Y4W6	AFG3L2	AFG3-like protein 2	0.159987	0.42329
Q9Y4X5	ARIH1	E3 ubiquitin-protein ligase ARIH1	0.663387	0.047792
Q9Y508	RNF114	E3 ubiquitin-protein ligase RNF114	0.541245	0.0245673
Q9Y512	SAMM50	Sorting and assembly machinery component 50 homolog	0.290296	0.348111
Q9Y520	PRRC2C	Protein PRRC2C	0.973203	0.00962611
Q9Y530	OARD1	ADP-ribose glycohydrolase OARD1	-0.142689	0.523281
Q9Y570	PPME1	Protein phosphatase methylesterase 1	-0.0872029	0.895423
Q9Y5A9	YTHDF2	YTH domain-containing family protein 2	0.391785	0.480995
Q9Y5B9	SUPT16H	FACT complex subunit SPT16	-0.828169	0.0277448
Q9Y5L0	TNPO3	Transportin-3	0.76834	0.0786286
Q9Y5P4	CERT1	Ceramide transfer protein	0.246806	0.621448
Q9Y5P6	GMPPB	Mannose-1-phosphate guanyltransferase beta	1.32692	0.0473326
Q9Y5X3	SNX5	Sorting nexin-5	0.390397	0.0479234
Q9Y606	PUS1	tRNA pseudouridine synthase A	0.00550837	0.987625
Q9Y613	FHOD1	FH1/FH2 domain-containing protein 1	0.961749	0.0795242
Q9Y617	PSAT1	Phosphoserine aminotransferase	0.0274722	0.888767
Q9Y678	COPG1	Coatomer subunit gamma-1	-0.430165	0.0518626
Q9Y696	CLIC4	Chloride intracellular channel protein 4	0.143452	0.597954
Q9Y6B6	SAR1B	GTP-binding protein SAR1b	-0.368516	0.419097
Q9Y6C9	MTCH2	Mitochondrial carrier homolog 2	0.360635	0.47819
Q9Y6G9	DYNC1LI1	Cytoplasmic dynein 1 light intermediate chain 1	1.57755	0.00879669
Q9Y6I8	PXMP4	Peroxisomal membrane protein 4	-0.538992	0.214335
Q9Y6I9	TEX264	Testis-expressed protein 264	-0.693928	0.0617213
Q9Y6K5	OAS3	2'-5'-oligoadenylate synthase 3	0.199005	0.322245
Q9Y6M9	NDUFB9	NADH dehydrogenase [ubiquinone] 1 beta subcomplex subunit 9	-0.337676	0.139862
Q9Y6Q5	AP1M2	AP-1 complex subunit mu-2	0.179579	0.359324
Q9Y6X8	ZHX2	Zinc fingers and homeoboxes protein 2	-0.536017	0.103533
Q9Y6Y8	SEC23IP	SEC23-interacting protein	-0.493756	0.358857

## Sheet: Table S6
Lable-free quantification of TA8 labeled proteins in 10 mM Versus DMSO from MCF7 cells
UNIPROT	SYMBOL	Description	logFC	p-Value
A0A0B4J2D5	GATD3B	Glutamine amidotransferase-like class 1 domain-containing protein 3B	0.165658	0.378892
A0A1B0GUS4	UBE2L5	Ubiquitin-conjugating enzyme E2 L5	0.46896	0.315036
A0AVT1	UBA6	Ubiquitin-like modifier-activating enzyme 6	0.316428	0.0537181
A0FGR8	ESYT2	Extended synaptotagmin-2	0.0139875	0.940025
A0MZ66	SHTN1	Shootin-1	-0.157543	0.709982
A5YKK6	CNOT1	CCR4-NOT transcription complex subunit 1	-0.124898	0.846754
A6NDG6	PGP	Glycerol-3-phosphate phosphatase	0.0991948	0.451907
B5ME19	EIF3CL	Eukaryotic translation initiation factor 3 subunit C-like protein	-0.122153	0.659467
C9JL84	HHLA1	HERV-H LTR-associating protein 1	-0.755279	0.0418768
E9PRG8	C11orf98	Uncharacterized protein C11orf98	-0.301705	0.240653
O00148	DDX39A	ATP-dependent RNA helicase DDX39A	-0.228637	0.370158
O00154	ACOT7	Cytosolic acyl coenzyme A thioester hydrolase	-0.0590039	0.80903
O00159	MYO1C	Unconventional myosin-Ic	0.190154	0.532526
O00170	AIP	AH receptor-interacting protein	0.480758	0.0205269
O00203	AP3B1	AP-3 complex subunit beta-1	-0.126705	0.57878
O00204	SULT2B1	Sulfotransferase 2B1	0.773142	0.0926471
O00231	PSMD11	26S proteasome non-ATPase regulatory subunit 11	0.475634	0.0451329
O00232	PSMD12	26S proteasome non-ATPase regulatory subunit 12	1.0219	0.021526
O00233	PSMD9	26S proteasome non-ATPase regulatory subunit 9	0.00849433	0.979198
O00264	PGRMC1	Membrane-associated progesterone receptor component 1	0.315639	0.385109
O00299	CLIC1	Chloride intracellular channel protein 1	0.0903609	0.498985
O00303	EIF3F	Eukaryotic translation initiation factor 3 subunit F	-0.346471	0.432908
O00330	PDHX	Pyruvate dehydrogenase protein X component	0.483993	0.0462036
O00410	IPO5	Importin-5	0.301751	0.0484921
O00479	HMGN4	High mobility group nucleosome-binding domain-containing protein 4	-0.819221	0.110504
O00483	NDUFA4	Cytochrome c oxidase subunit NDUFA4	1.20856	0.314405
O00487	PSMD14	26S proteasome non-ATPase regulatory subunit 14	-0.216947	0.113855
O00505	KPNA3	Importin subunit alpha-4	0.174356	0.724437
O00541	PES1	Pescadillo homolog	0.837106	0.126819
O00571	DDX3X	ATP-dependent RNA helicase DDX3X	-0.226612	0.223247
O00743	PPP6C	Serine/threonine-protein phosphatase 6 catalytic subunit	-0.640455	0.00985298
O00757	FBP2	Fructose-1	0.100208	0.580711
O00764	PDXK	Pyridoxal kinase	-0.394215	0.21798
O14653	GOSR2	Golgi SNAP receptor complex member 2	-0.0360675	0.883126
O14683	TP53I11	Tumor protein p53-inducible protein 11	0.161099	0.499461
O14735	CDIPT	CDP-diacylglycerol--inositol 3-phosphatidyltransferase	0.129913	0.407264
O14737	PDCD5	Programmed cell death protein 5	-0.16995	0.648029
O14744	PRMT5	Protein arginine N-methyltransferase 5	0.370937	0.0407216
O14745	SLC9A3R1	Na(+)/H(+) exchange regulatory cofactor NHE-RF1	0.0893386	0.585761
O14787	TNPO2	Transportin-2	0.211689	0.203938
O14818	PSMA7	Proteasome subunit alpha type-7	-0.592867	0.0250994
O14828	SCAMP3	Secretory carrier-associated membrane protein 3	0.0828611	0.875539
O14879	IFIT3	Interferon-induced protein with tetratricopeptide repeats 3	0.772615	0.00154974
O14908	GIPC1	PDZ domain-containing protein GIPC1	0.237121	0.537291
O14933	UBE2L6	Ubiquitin/ISG15-conjugating enzyme E2 L6	0.0380547	0.871486
O14949	UQCRQ	Cytochrome b-c1 complex subunit 8	-0.37421	0.465231
O14950	MYL12B	Myosin regulatory light chain 12B	-0.0746444	0.824519
O14950	MYL12B	Myosin regulatory light chain 12B	-0.0746444	0.824519
O14964	HGS	Hepatocyte growth factor-regulated tyrosine kinase substrate	0.0765366	0.67267
O14979	HNRNPDL	Heterogeneous nuclear ribonucleoprotein D-like	0.221274	0.322397
O14980	XPO1	Exportin-1	0.18186	0.338489
O15020	SPTBN2	Spectrin beta chain	-0.639771	0.259121
O15027	SEC16A	Protein transport protein Sec16A	0.437011	0.391655
O15042	U2SURP	U2 snRNP-associated SURP motif-containing protein	-0.563544	0.2078
O15067	PFAS	Phosphoribosylformylglycinamidine synthase	0.414757	0.0727338
O15126	SCAMP1	Secretory carrier-associated membrane protein 1	0.479006	0.213168
O15127	SCAMP2	Secretory carrier-associated membrane protein 2	0.414274	0.107279
O15131	KPNA5	Importin subunit alpha-6	0.212471	0.535608
O15143	ARPC1B	Actin-related protein 2/3 complex subunit 1B	0.0181677	0.92443
O15144	ARPC2	Actin-related protein 2/3 complex subunit 2	-0.145113	0.358579
O15145	ARPC3	Actin-related protein 2/3 complex subunit 3	0.206423	0.347589
O15160	POLR1C	DNA-directed RNA polymerases I and III subunit RPAC1	1.06346	0.303321
O15173	PGRMC2	Membrane-associated progesterone receptor component 2	0.134224	0.719855
O15258	RER1	Protein RER1	0.142244	0.48389
O15260	SURF4	Surfeit locus protein 4	0.649845	0.0420639
O15264	MAPK13	Mitogen-activated protein kinase 13	0.279394	0.580525
O15269	SPTLC1	Serine palmitoyltransferase 1	-0.801465	0.485273
O15270	SPTLC2	Serine palmitoyltransferase 2	-0.267996	0.432858
O15294	OGT	UDP-N-acetylglucosamine--peptide N-acetylglucosaminyltransferase 110 kDa subunit	0.438721	0.0681359
O15305	PMM2	Phosphomannomutase 2	0.931273	0.127331
O15321	TM9SF1	Transmembrane 9 superfamily member 1	0.283552	0.231857
O15347	HMGB3	High mobility group protein B3	0.0318966	0.861896
O15355	PPM1G	Protein phosphatase 1G	0.194164	0.438575
O15371	EIF3D	Eukaryotic translation initiation factor 3 subunit D	0.328714	0.116092
O15372	EIF3H	Eukaryotic translation initiation factor 3 subunit H	0.236773	0.31374
O15498	YKT6	Synaptobrevin homolog YKT6	0.0860154	0.848739
O15511	ARPC5	Actin-related protein 2/3 complex subunit 5	-0.508414	0.0209317
O15533	TAPBP	Tapasin	1.61899	0.259847
O15551	CLDN3	Claudin-3	0.0569611	0.844211
O43143	DHX15	Pre-mRNA-splicing factor ATP-dependent RNA helicase DHX15	0.114342	0.446008
O43172	PRPF4	U4/U6 small nuclear ribonucleoprotein Prp4	0.0096979	0.97625
O43175	PHGDH	D-3-phosphoglycerate dehydrogenase	0.164401	0.231344
O43242	PSMD3	26S proteasome non-ATPase regulatory subunit 3	-0.1403	0.53461
O43252	PAPSS1	Bifunctional 3'-phosphoadenosine 5'-phosphosulfate synthase 1	1.01797	0.34067
O43264	ZW10	Centromere/kinetochore protein zw10 homolog	-0.331954	0.472018
O43290	SART1	U4/U6.U5 tri-snRNP-associated protein 1	0.880801	0.00259912
O43291	SPINT2	Kunitz-type protease inhibitor 2	-0.143726	0.37972
O43324	EEF1E1	Eukaryotic translation elongation factor 1 epsilon-1	-0.302865	0.262843
O43390	HNRNPR	Heterogeneous nuclear ribonucleoprotein R	0.0397102	0.818561
O43395	PRPF3	U4/U6 small nuclear ribonucleoprotein Prp3	0.244113	0.66545
O43396	TXNL1	Thioredoxin-like protein 1	0.152504	0.57254
O43399	TPD52L2	Tumor protein D54	-0.0248066	0.884938
O43402	EMC8	ER membrane protein complex subunit 8	0.199593	0.376578
O43447	PPIH	Peptidyl-prolyl cis-trans isomerase H	-0.367777	0.34069
O43488	AKR7A2	Aflatoxin B1 aldehyde reductase member 2	-0.0433005	0.83434
O43583	DENR	Density-regulated protein	0.266849	0.360763
O43592	XPOT	Exportin-T	-0.14559	0.615774
O43598	DNPH1	2'-deoxynucleoside 5'-phosphate N-hydrolase 1	-0.285078	0.275843
O43660	PLRG1	Pleiotropic regulator 1	-0.25257	0.388866
O43670	ZNF207	BUB3-interacting and GLEBS motif-containing protein ZNF207	-0.0313996	0.913518
O43681	GET3	ATPase GET3	0.153106	0.298367
O43684	BUB3	Mitotic checkpoint protein BUB3	0.138877	0.465357
O43707	ACTN4	Alpha-actinin-4	0.0113689	0.928315
O43747	AP1G1	AP-1 complex subunit gamma-1	0.190431	0.382697
O43760	SYNGR2	Synaptogyrin-2	0.896296	0.000558002
O43776	NARS1	Asparagine--tRNA ligase	0.680758	0.0567873
O43809	NUDT21	Cleavage and polyadenylation specificity factor subunit 5	-0.162654	0.349765
O43813	LANCL1	Glutathione S-transferase LANCL1	0.294714	0.192697
O43837	IDH3B	Isocitrate dehydrogenase [NAD] subunit beta	-0.596223	0.00578007
O43847	NRDC	Nardilysin	0.127475	0.715778
O43865	AHCYL1	S-adenosylhomocysteine hydrolase-like protein 1	0.54074	0.501576
O60256	PRPSAP2	Phosphoribosyl pyrophosphate synthase-associated protein 2	-0.204464	0.686504
O60264	SMARCA5	SWI/SNF-related matrix-associated actin-dependent regulator of chromatin subfamily A member 5	-0.385386	0.121637
O60313	OPA1	Dynamin-like 120 kDa protein	2.02585	0.00445044
O60341	KDM1A	Lysine-specific histone demethylase 1A	-0.576701	0.498803
O60493	SNX3	Sorting nexin-3	-0.249775	0.121236
O60506	SYNCRIP	Heterogeneous nuclear ribonucleoprotein Q	-0.109384	0.454754
O60568	PLOD3	Multifunctional procollagen lysine hydroxylase and glycosyltransferase LH3	0.474322	0.135014
O60610	DIAPH1	Protein diaphanous homolog 1	-1.10459	0.00887692
O60664	PLIN3	Perilipin-3	1.34244	0.00309749
O60701	UGDH	UDP-glucose 6-dehydrogenase	0.0459165	0.727097
O60716	CTNND1	Catenin delta-1	-0.01606	0.971868
O60749	SNX2	Sorting nexin-2	-0.17297	0.66268
O60763	USO1	General vesicular transport factor p115	0.64703	0.219809
O60783	MRPS14	28S ribosomal protein S14	-0.653525	0.080729
O60831	PRAF2	PRA1 family protein 2	-0.184683	0.74669
O60832	DKC1	H/ACA ribonucleoprotein complex subunit DKC1	0.00649032	0.994535
O60841	EIF5B	Eukaryotic translation initiation factor 5B	-0.202848	0.324909
O60869	EDF1	Endothelial differentiation-related factor 1	-0.3805	0.108227
O60884	DNAJA2	DnaJ homolog subfamily A member 2	-0.0828652	0.69916
O60888	CUTA	Protein CutA	0.0592588	0.826321
O60925	PFDN1	Prefoldin subunit 1	-0.17135	0.665874
O75083	WDR1	WD repeat-containing protein 1	-0.0265155	0.86807
O75131	CPNE3	Copine-3	-0.12963	0.70488
O75153	CLUH	Clustered mitochondria protein homolog	-0.0308022	0.87678
O75223	GGCT	Gamma-glutamylcyclotransferase	0.518225	0.116106
O75251	NDUFS7	NADH dehydrogenase [ubiquinone] iron-sulfur protein 7	0.247881	0.170171
O75306	NDUFS2	NADH dehydrogenase [ubiquinone] iron-sulfur protein 2	0.304045	0.270587
O75347	TBCA	Tubulin-specific chaperone A	0.131387	0.678016
O75348	ATP6V1G1	V-type proton ATPase subunit G 1	-0.451715	0.0302558
O75351	VPS4B	Vacuolar protein sorting-associated protein 4B	-0.0369604	0.889971
O75363	BCAS1	Breast carcinoma-amplified sequence 1	0.189768	0.641817
O75367	MACROH2A1	Core histone macro-H2A.1	-0.23417	0.392953
O75369	FLNB	Filamin-B	0.188946	0.184042
O75380	NDUFS6	NADH dehydrogenase [ubiquinone] iron-sulfur protein 6	-0.155374	0.77366
O75390	CS	Citrate synthase	-0.324145	0.0376177
O75396	SEC22B	Vesicle-trafficking protein SEC22b	-0.273054	0.35609
O75400	PRPF40A	Pre-mRNA-processing factor 40 homolog A	-0.162486	0.460031
O75439	PMPCB	Mitochondrial-processing peptidase subunit beta	0.150446	0.423868
O75494	SRSF10	Serine/arginine-rich splicing factor 10	-1.69375	0.00154388
O75533	SF3B1	Splicing factor 3B subunit 1	0.217969	0.203409
O75534	CSDE1	Cold shock domain-containing protein E1	0.220429	0.166304
O75607	NPM3	Nucleoplasmin-3	-0.978991	0.0792596
O75643	SNRNP200	U5 small nuclear ribonucleoprotein 200 kDa helicase	-0.269063	0.381317
O75663	TIPRL	TIP41-like protein	0.531108	0.186901
O75688	PPM1B	Protein phosphatase 1B	0.470246	0.0615355
O75821	EIF3G	Eukaryotic translation initiation factor 3 subunit G	0.165124	0.7757
O75822	EIF3J	Eukaryotic translation initiation factor 3 subunit J	-0.130656	0.525087
O75828	CBR3	Carbonyl reductase [NADPH] 3	-0.0568099	0.902369
O75844	ZMPSTE24	CAAX prenyl protease 1 homolog	-0.230299	0.558271
O75874	IDH1	Isocitrate dehydrogenase [NADP] cytoplasmic	0.289023	0.141412
O75886	STAM2	Signal transducing adapter molecule 2	-0.0637696	0.806475
O75915	ARL6IP5	PRA1 family protein 3	0.00884458	0.956001
O75937	DNAJC8	DnaJ homolog subfamily C member 8	-0.159429	0.611649
O75964	ATP5MG	ATP synthase subunit g	-0.0737116	0.713064
O76003	GLRX3	Glutaredoxin-3	-0.14383	0.674499
O76021	RSL1D1	Ribosomal L1 domain-containing protein 1	-0.178011	0.285501
O76031	CLPX	ATP-dependent Clp protease ATP-binding subunit clpX-like	-0.293738	0.381616
O76071	CIAO1	Probable cytosolic iron-sulfur protein assembly protein CIAO1	0.148135	0.772276
O76094	SRP72	Signal recognition particle subunit SRP72	-0.183023	0.37185
O94776	MTA2	Metastasis-associated protein MTA2	0.197466	0.566592
O94826	TOMM70	Mitochondrial import receptor subunit TOM70	0.193771	0.783935
O94888	UBXN7	UBX domain-containing protein 7	0.462848	0.045588
O94903	PLPBP	Pyridoxal phosphate homeostasis protein	-0.187365	0.467364
O94906	PRPF6	Pre-mRNA-processing factor 6	-0.300362	0.163608
O94979	SEC31A	Protein transport protein Sec31A	0.695542	0.0682434
O94992	HEXIM1	Protein HEXIM1	-0.205334	0.309663
O95159	ZFPL1	Zinc finger protein-like 1	-0.224914	0.322402
O95168	NDUFB4	NADH dehydrogenase [ubiquinone] 1 beta subcomplex subunit 4	-0.386179	0.531787
O95197	RTN3	Reticulon-3	0.191589	0.342885
O95218	ZRANB2	Zinc finger Ran-binding domain-containing protein 2	-0.0949011	0.749949
O95232	LUC7L3	Luc7-like protein 3	-0.249187	0.248616
O95249	GOSR1	Golgi SNAP receptor complex member 1	-1.20162	0.307549
O95292	VAPB	Vesicle-associated membrane protein-associated protein B/C	0.548886	0.146209
O95298	NDUFC2	NADH dehydrogenase [ubiquinone] 1 subunit C2	-0.315286	0.120641
O95336	PGLS	6-phosphogluconolactonase	-0.0395872	0.878959
O95352	ATG7	Ubiquitin-like modifier-activating enzyme ATG7	-0.0410743	0.908662
O95361	TRIM16	Tripartite motif-containing protein 16	0.901835	0.20128
O95373	IPO7	Importin-7	0.473341	0.0426496
O95400	CD2BP2	CD2 antigen cytoplasmic tail-binding protein 2	-0.0607037	0.800682
O95433	AHSA1	Activator of 90 kDa heat shock protein ATPase homolog 1	-0.060641	0.809375
O95460	MATN4	Matrilin-4	-0.882413	0.0368983
O95486	SEC24A	Protein transport protein Sec24A	-0.408389	0.0887353
O95487	SEC24B	Protein transport protein Sec24B	0.226447	0.335321
O95567	C22orf31	Uncharacterized protein C22orf31	0.174366	0.779727
O95630	STAMBP	STAM-binding protein	0.045815	0.729216
O95671	ASMTL	Probable bifunctional dTTP/UTP pyrophosphatase/methyltransferase protein	0.838457	0.141734
O95716	RAB3D	Ras-related protein Rab-3D	0.0452799	0.917256
O95758	PTBP3	Polypyrimidine tract-binding protein 3	0.263821	0.691191
O95777	LSM8	U6 snRNA-associated Sm-like protein LSm8	0.231059	0.326908
O95782	AP2A1	AP-2 complex subunit alpha-1	1.01527	0.0984232
O95786	DDX58	Antiviral innate immune response receptor RIG-I	0.610748	0.00295613
O95793	STAU1	Double-stranded RNA-binding protein Staufen homolog 1	-0.163659	0.469908
O95817	BAG3	BAG family molecular chaperone regulator 3	0.34893	0.116567
O95831	AIFM1	Apoptosis-inducing factor 1	0.207072	0.431864
O95834	EML2	Echinoderm microtubule-associated protein-like 2	-0.0900854	0.892418
O95861	BPNT1	3'(2')	0.19596	0.841315
O95881	TXNDC12	Thioredoxin domain-containing protein 12	-0.365022	0.244831
O95994	AGR2	Anterior gradient protein 2 homolog	0.580269	0.0516992
O96000	NDUFB10	NADH dehydrogenase [ubiquinone] 1 beta subcomplex subunit 10	-0.785932	0.0167864
O96005	CLPTM1	Cleft lip and palate transmembrane protein 1	0.979673	0.0149935
O96011	PEX11B	Peroxisomal membrane protein 11B	-0.0797903	0.714805
O96013	PAK4	Serine/threonine-protein kinase PAK 4	0.00121178	0.993984
O96019	ACTL6A	Actin-like protein 6A	0.642313	0.198856
P00167	CYB5A	Cytochrome b5	-0.473608	0.0467178
P00338	LDHA	L-lactate dehydrogenase A chain	0.0340796	0.823947
P00367	GLUD1	Glutamate dehydrogenase 1	-0.0741616	0.597505
P00387	CYB5R3	NADH-cytochrome b5 reductase 3	0.164748	0.776321
P00390	GSR	Glutathione reductase	0.122747	0.474683
P00403	MT-CO2	Cytochrome c oxidase subunit 2	-0.493793	0.0622218
P00491	PNP	Purine nucleoside phosphorylase	0.0628669	0.824526
P00492	HPRT1	Hypoxanthine-guanine phosphoribosyltransferase	1.17477	0.296266
P00505	GOT2	Aspartate aminotransferase	-0.0594111	0.809235
P00558	PGK1	Phosphoglycerate kinase 1	0.0632438	0.694973
P00568	AK1	Adenylate kinase isoenzyme 1	-0.134689	0.597237
P00846	MT-ATP6	ATP synthase subunit a	-0.257737	0.0934085
P00966	ASS1	Argininosuccinate synthase	-0.0331364	0.858246
P00973	OAS1	2'-5'-oligoadenylate synthase 1	0.0360391	0.878267
P01111	NRAS	GTPase NRas	0.295578	0.0756033
P02545	LMNA	Prelamin-A/C	0.0223413	0.910259
P02768	ALB	Albumin	0.0635651	0.939525
P02786	TFRC	Transferrin receptor protein 1	0.0625045	0.640173
P02794	FTH1	Ferritin heavy chain	-0.00965053	0.961659
P03905	MT-ND4	NADH-ubiquinone oxidoreductase chain 4	0.204708	0.761076
P04040	CAT	Catalase	0.304181	0.0438352
P04049	RAF1	RAF proto-oncogene serine/threonine-protein kinase	-0.579899	0.0308497
P04075	ALDOA	Fructose-bisphosphate aldolase A	0.143016	0.338525
P04080	CSTB	Cystatin-B	-0.465325	0.0486137
P04179	SOD2	Superoxide dismutase [Mn]	-0.261789	0.418096
P04181	OAT	Ornithine aminotransferase	0.0891275	0.629264
P04183	TK1	Thymidine kinase	-0.0429534	0.919749
P04406	GAPDH	Glyceraldehyde-3-phosphate dehydrogenase	-0.236661	0.0955834
P04424	ASL	Argininosuccinate lyase	0.315085	0.64396
P04632	CAPNS1	Calpain small subunit 1	0.355176	0.148321
P04792	HSPB1	Heat shock protein beta-1	0.129634	0.506623
P04843	RPN1	Dolichyl-diphosphooligosaccharide--protein glycosyltransferase subunit 1	0.216597	0.135928
P04844	RPN2	Dolichyl-diphosphooligosaccharide--protein glycosyltransferase subunit 2	0.577423	0.0623717
P05023	ATP1A1	Sodium/potassium-transporting ATPase subunit alpha-1	0.0690692	0.676094
P05026	ATP1B1	Sodium/potassium-transporting ATPase subunit beta-1	-0.102472	0.556456
P05109	S100A8	Protein S100-A8	-0.338185	0.138877
P05141	SLC25A5	ADP/ATP translocase 2	0.0961716	0.551972
P05161	ISG15	Ubiquitin-like protein ISG15	-0.0818432	0.654212
P05165	PCCA	Propionyl-CoA carboxylase alpha chain	-0.265701	0.137076
P05166	PCCB	Propionyl-CoA carboxylase beta chain	-0.215267	0.497439
P05198	EIF2S1	Eukaryotic translation initiation factor 2 subunit 1	0.183545	0.326124
P05204	HMGN2	Non-histone chromosomal protein HMG-17	-1.15641	0.0251728
P05386	RPLP1	60S acidic ribosomal protein P1	-0.423392	0.0365342
P05387	RPLP2	60S acidic ribosomal protein P2	0.0679604	0.803656
P05388	RPLP0	60S acidic ribosomal protein P0	-0.442657	0.0538955
P05455	SSB	Lupus La protein	0.126423	0.513758
P06396	GSN	Gelsolin	-0.184498	0.445671
P06493	CDK1	Cyclin-dependent kinase 1	-0.385821	0.019738
P06576	ATP5F1B	ATP synthase subunit beta	0.0176481	0.936409
P06702	S100A9	Protein S100-A9	-0.141253	0.665244
P06703	S100A6	Protein S100-A6	-1.1771	0.308516
P06730	EIF4E	Eukaryotic translation initiation factor 4E	0.11699	0.422562
P06733	ENO1	Alpha-enolase	-0.154269	0.500416
P06744	GPI	Glucose-6-phosphate isomerase	-0.0250143	0.893822
P06748	NPM1	Nucleophosmin	-0.520641	0.0306918
P06753	TPM3	Tropomyosin alpha-3 chain	-0.124951	0.596824
P07237	P4HB	Protein disulfide-isomerase	0.51012	0.0180549
P07305	H1-0	Histone H1.0	-0.598229	0.132546
P07339	CTSD	Cathepsin D	0.569278	0.151363
P07355	ANXA2	Annexin A2	0.239447	0.272164
P07384	CAPN1	Calpain-1 catalytic subunit	0.486482	0.0456492
P07437	TUBB	Tubulin beta chain	-0.361202	0.0642641
P07602	PSAP	Prosaposin	0.61407	0.283327
P07737	PFN1	Profilin-1	-0.216951	0.16762
P07741	APRT	Adenine phosphoribosyltransferase	-0.0944404	0.524244
P07814	EPRS1	Bifunctional glutamate/proline--tRNA ligase	0.0959142	0.706816
P07900	HSP90AA1	Heat shock protein HSP 90-alpha	0.278363	0.0706936
P07910	HNRNPC	Heterogeneous nuclear ribonucleoproteins C1/C2	-0.204253	0.184861
P07954	FH	Fumarate hydratase	0.580781	0.0153612
P08133	ANXA6	Annexin A6	0.0890592	0.629375
P08134	RHOC	Rho-related GTP-binding protein RhoC	-0.191136	0.336951
P08195	SLC3A2	4F2 cell-surface antigen heavy chain	0.862086	0.000318672
P08237	PFKM	ATP-dependent 6-phosphofructokinase	-0.0567174	0.825692
P08238	HSP90AB1	Heat shock protein HSP 90-beta	0.153118	0.226243
P08243	ASNS	Asparagine synthetase [glutamine-hydrolyzing]	-0.192585	0.316794
P08397	HMBS	Porphobilinogen deaminase	0.205419	0.496332
P08559	PDHA1	Pyruvate dehydrogenase E1 component subunit alpha	0.385511	0.260273
P08574	CYC1	Cytochrome c1	-0.162103	0.434191
P08579	SNRPB2	U2 small nuclear ribonucleoprotein B''	0.171016	0.755963
P08621	SNRNP70	U1 small nuclear ribonucleoprotein 70 kDa	-0.0563769	0.924297
P08708	RPS17	40S ribosomal protein S17	-0.612173	0.0401214
P08754	GNAI3	Guanine nucleotide-binding protein G(i) subunit alpha	1.28483	0.000177331
P08758	ANXA5	Annexin A5	-0.186561	0.503199
P08865	RPSA	40S ribosomal protein SA	-0.245606	0.095999
P09012	SNRPA	U1 small nuclear ribonucleoprotein A	-0.205424	0.290474
P09104	ENO2	Gamma-enolase	-0.23262	0.115693
P09234	SNRPC	U1 small nuclear ribonucleoprotein C	-0.326981	0.320694
P09382	LGALS1	Galectin-1	-0.4479	0.537448
P09429	HMGB1	High mobility group protein B1	-0.290621	0.161403
P09467	FBP1	Fructose-1	0.65672	0.016725
P09496	CLTA	Clathrin light chain A	0.252303	0.693282
P09525	ANXA4	Annexin A4	1.04277	0.0303628
P09622	DLD	Dihydrolipoyl dehydrogenase	-0.243781	0.32886
P09651	HNRNPA1	Heterogeneous nuclear ribonucleoprotein A1	0.070934	0.705957
P09661	SNRPA1	U2 small nuclear ribonucleoprotein A'	-0.180774	0.200767
P09669	COX6C	Cytochrome c oxidase subunit 6C	0.221468	0.276169
P09914	IFIT1	Interferon-induced protein with tetratricopeptide repeats 1	-0.313724	0.137762
P09960	LTA4H	Leukotriene A-4 hydrolase	-0.156719	0.582021
P09972	ALDOC	Fructose-bisphosphate aldolase C	0.380258	0.559277
P0C7P4	UQCRFS1P1	Putative cytochrome b-c1 complex subunit Rieske-like protein 1	0.458838	0.435174
P0DMV9	HSPA1B	Heat shock 70 kDa protein 1B	0.308188	0.0474871
P0DMV9	HSPA1B	Heat shock 70 kDa protein 1B	0.308188	0.0474871
P0DN79	#N/A	Cystathionine beta-synthase-like protein	0.311439	0.365823
P0DN79	#N/A	Cystathionine beta-synthase-like protein	0.311439	0.365823
P10114	RAP2A	Ras-related protein Rap-2a	0.0331237	0.885189
P10155	RO60	60 kDa SS-A/Ro ribonucleoprotein	1.0648	0.0252134
P10412	H1-4	Histone H1.4	-0.168205	0.399876
P10515	DLAT	Dihydrolipoyllysine-residue acetyltransferase component of pyruvate dehydrogenase complex	0.0126056	0.955196
P10599	TXN	Thioredoxin	-0.18369	0.553649
P10606	COX5B	Cytochrome c oxidase subunit 5B	0.0506666	0.757739
P10620	MGST1	Microsomal glutathione S-transferase 1	-0.175939	0.588626
P10644	PRKAR1A	cAMP-dependent protein kinase type I-alpha regulatory subunit	0.307227	0.315061
P10768	ESD	S-formylglutathione hydrolase	-0.0728545	0.620603
P10809	HSPD1	60 kDa heat shock protein	-0.0749339	0.600741
P10909	CLU	Clusterin	1.68878	0.041431
P11021	HSPA5	Endoplasmic reticulum chaperone BiP	0.104768	0.607457
P11142	HSPA8	Heat shock cognate 71 kDa protein	0.0791225	0.560319
P11166	SLC2A1	Solute carrier family 2	0.0960733	0.772889
P11172	UMPS	Uridine 5'-monophosphate synthase	0.198681	0.722664
P11177	PDHB	Pyruvate dehydrogenase E1 component subunit beta	-0.096333	0.634755
P11216	PYGB	Glycogen phosphorylase	0.513082	0.0111585
P11387	TOP1	DNA topoisomerase 1	-0.554294	0.0991812
P11413	G6PD	Glucose-6-phosphate 1-dehydrogenase	0.137499	0.350076
P11441	UBL4A	Ubiquitin-like protein 4A	-0.501012	0.173724
P11498	PC	Pyruvate carboxylase	-0.499223	0.0196735
P11586	MTHFD1	C-1-tetrahydrofolate synthase	-0.12465	0.647382
P11766	ADH5	Alcohol dehydrogenase class-3	-0.253697	0.446338
P11802	CDK4	Cyclin-dependent kinase 4	-0.0693539	0.911421
P11940	PABPC1	Polyadenylate-binding protein 1	-0.605989	0.241512
P12004	PCNA	Proliferating cell nuclear antigen	0.0207362	0.947412
P12081	HARS1	Histidine--tRNA ligase	0.154672	0.617082
P12235	SLC25A4	ADP/ATP translocase 1	-0.0650878	0.737464
P12236	SLC25A6	ADP/ATP translocase 3	0.127954	0.546644
P12268	IMPDH2	Inosine-5'-monophosphate dehydrogenase 2	0.836214	0.00294103
P12270	TPR	Nucleoprotein TPR	0.0616425	0.802046
P12532	CKMT1A	Creatine kinase U-type	0.160254	0.682356
P12532	CKMT1A	Creatine kinase U-type	0.160254	0.682356
P12814	ACTN1	Alpha-actinin-1	2.11681	0.000965037
P12830	CDH1	Cadherin-1	-0.897614	0.216814
P12955	PEPD	Xaa-Pro dipeptidase	0.036697	0.815542
P12956	XRCC6	X-ray repair cross-complementing protein 6	0.9813	0.331387
P13010	XRCC5	X-ray repair cross-complementing protein 5	0.207792	0.47484
P13051	UNG	Uracil-DNA glycosylase	0.094292	0.665169
P13073	COX4I1	Cytochrome c oxidase subunit 4 isoform 1	-0.639101	0.0188408
P13489	RNH1	Ribonuclease inhibitor	0.476959	0.0388168
P13639	EEF2	Elongation factor 2	0.216568	0.122444
P13667	PDIA4	Protein disulfide-isomerase A4	-0.0382423	0.813052
P13674	P4HA1	Prolyl 4-hydroxylase subunit alpha-1	-0.0197569	0.964073
P13693	TPT1	Translationally-controlled tumor protein	-0.187181	0.754671
P13796	LCP1	Plastin-2	0.513817	0.14041
P13797	PLS3	Plastin-3	0.479882	0.0125924
P13798	APEH	Acylamino-acid-releasing enzyme	0.261795	0.0875672
P13804	ETFA	Electron transfer flavoprotein subunit alpha	-0.118886	0.42797
P13807	GYS1	Glycogen [starch] synthase	0.185095	0.337803
P13987	CD59	CD59 glycoprotein	-0.0277572	0.913077
P14174	MIF	Macrophage migration inhibitory factor	-0.763518	0.000591138
P14314	PRKCSH	Glucosidase 2 subunit beta	0.455384	0.0714925
P14324	FDPS	Farnesyl pyrophosphate synthase	-0.168575	0.525191
P14550	AKR1A1	Aldo-keto reductase family 1 member A1	0.0135568	0.923093
P14618	PKM	Pyruvate kinase PKM	-0.0957883	0.480036
P14625	HSP90B1	Endoplasmin	0.390692	0.139277
P14678	SNRPB	Small nuclear ribonucleoprotein-associated proteins B and B'	0.0624657	0.729617
P14735	IDE	Insulin-degrading enzyme	0.0570749	0.883476
P14866	HNRNPL	Heterogeneous nuclear ribonucleoprotein L	0.0429581	0.875625
P14868	DARS1	Aspartate--tRNA ligase	0.215012	0.27326
P14923	JUP	Junction plakoglobin	0.143065	0.449638
P15170	GSPT1	Eukaryotic peptide chain release factor GTP-binding subunit ERF3A	0.237787	0.118075
P15311	EZR	Ezrin	-0.202685	0.434027
P15531	NME1	Nucleoside diphosphate kinase A	-0.0441654	0.841116
P15559	NQO1	NAD(P)H dehydrogenase [quinone] 1	0.410154	0.349788
P15880	RPS2	40S ribosomal protein S2	-0.445651	0.0561179
P15924	DSP	Desmoplakin	-0.0295046	0.954279
P15927	RPA2	Replication protein A 32 kDa subunit	0.135329	0.673404
P15941	MUC1	Mucin-1	-0.651859	0.0262709
P15954	COX7C	Cytochrome c oxidase subunit 7C	-0.299245	0.128459
P16152	CBR1	Carbonyl reductase [NADPH] 1	-0.135661	0.374715
P16220	CREB1	Cyclic AMP-responsive element-binding protein 1	-0.825275	0.462994
P16401	H1-5	Histone H1.5	-0.552974	0.121061
P16402	H1-3	Histone H1.3	-0.459041	0.182477
P16403	H1-2	Histone H1.2	-0.401261	0.312589
P16422	EPCAM	Epithelial cell adhesion molecule	0.130583	0.581
P16435	POR	NADPH--cytochrome P450 reductase	0.108787	0.661713
P16455	MGMT	Methylated-DNA--protein-cysteine methyltransferase	1.07185	0.084524
P16615	ATP2A2	Sarcoplasmic/endoplasmic reticulum calcium ATPase 2	0.605568	0.01538
P16930	FAH	Fumarylacetoacetase	0.0810672	0.751786
P17174	GOT1	Aspartate aminotransferase	-0.305907	0.127891
P17612	PRKACA	cAMP-dependent protein kinase catalytic subunit alpha	-0.182255	0.204128
P17812	CTPS1	CTP synthase 1	-0.402458	0.442651
P17844	DDX5	Probable ATP-dependent RNA helicase DDX5	-0.209136	0.183522
P17858	PFKL	ATP-dependent 6-phosphofructokinase	0.216928	0.561687
P17931	LGALS3	Galectin-3	-0.207664	0.217695
P17980	PSMC3	26S proteasome regulatory subunit 6A	0.482307	0.202906
P17987	TCP1	T-complex protein 1 subunit alpha	0.0240475	0.893934
P18031	PTPN1	Tyrosine-protein phosphatase non-receptor type 1	0.18628	0.65737
P18077	RPL35A	60S ribosomal protein L35a	-0.14136	0.419571
P18085	ARF4	ADP-ribosylation factor 4	-0.14448	0.532326
P18124	RPL7	60S ribosomal protein L7	-0.50155	0.0103104
P18206	VCL	Vinculin	0.883768	0.0109894
P18615	NELFE	Negative elongation factor E	-1.72725	0.00242632
P18621	RPL17	60S ribosomal protein L17	-0.783459	0.0100295
P18669	PGAM1	Phosphoglycerate mutase 1	-0.178097	0.195797
P18754	RCC1	Regulator of chromosome condensation	0.419859	0.390031
P18887	XRCC1	DNA repair protein XRCC1	-0.362181	0.55624
P19338	NCL	Nucleolin	-0.432982	0.0778351
P19367	HK1	Hexokinase-1	0.228953	0.272695
P19474	TRIM21	E3 ubiquitin-protein ligase TRIM21	0.56294	0.294209
P19525	EIF2AK2	Interferon-induced	0.0256465	0.848583
P19623	SRM	Spermidine synthase	-0.373237	0.447762
P19784	CSNK2A2	Casein kinase II subunit alpha'	0.0626193	0.73107
P20042	EIF2S2	Eukaryotic translation initiation factor 2 subunit 2	-0.275552	0.365597
P20073	ANXA7	Annexin A7	0.227235	0.316107
P20290	BTF3	Transcription factor BTF3	-0.0461339	0.903237
P20339	RAB5A	Ras-related protein Rab-5A	0.158934	0.369588
P20340	RAB6A	Ras-related protein Rab-6A	0.635858	0.247578
P20618	PSMB1	Proteasome subunit beta type-1	-0.0528393	0.778865
P20645	M6PR	Cation-dependent mannose-6-phosphate receptor	0.291752	0.285794
P20674	COX5A	Cytochrome c oxidase subunit 5A	-0.0415926	0.823957
P20700	LMNB1	Lamin-B1	0.672947	0.00410648
P20810	CAST	Calpastatin	-0.233656	0.651388
P20839	IMPDH1	Inosine-5'-monophosphate dehydrogenase 1	-0.290526	0.223089
P20962	PTMS	Parathymosin	-0.18841	0.632873
P21266	GSTM3	Glutathione S-transferase Mu 3	0.366803	0.0302436
P21281	ATP6V1B2	V-type proton ATPase subunit B	0.527122	0.646968
P21283	ATP6V1C1	V-type proton ATPase subunit C 1	1.10679	0.00490158
P21291	CSRP1	Cysteine and glycine-rich protein 1	-0.298312	0.395843
P21333	FLNA	Filamin-A	0.102101	0.605696
P21796	VDAC1	Voltage-dependent anion-selective channel protein 1	0.247679	0.334162
P21912	SDHB	Succinate dehydrogenase [ubiquinone] iron-sulfur subunit	-0.803802	0.0132561
P21926	CD9	CD9 antigen	-0.224207	0.190985
P21964	COMT	Catechol O-methyltransferase	0.0794784	0.764971
P22061	PCMT1	Protein-L-isoaspartate(D-aspartate) O-methyltransferase	-0.119858	0.598097
P22087	FBL	rRNA 2'-O-methyltransferase fibrillarin	0.0508114	0.786988
P22102	GART	Trifunctional purine biosynthetic protein adenosine-3	0.258671	0.176868
P22234	PAICS	Multifunctional protein ADE2	0.293552	0.0421461
P22307	SCP2	Non-specific lipid-transfer protein	-0.0975982	0.609455
P22314	UBA1	Ubiquitin-like modifier-activating enzyme 1	0.388832	0.0686839
P22392	NME2	Nucleoside diphosphate kinase B	-0.318138	0.126233
P22392	NME2	Nucleoside diphosphate kinase B	-0.318138	0.126233
P22626	HNRNPA2B1	Heterogeneous nuclear ribonucleoproteins A2/B1	0.385771	0.0382519
P22695	UQCRC2	Cytochrome b-c1 complex subunit 2	-0.047234	0.805919
P22830	FECH	Ferrochelatase	-0.303116	0.60827
P23193	TCEA1	Transcription elongation factor A protein 1	2.00608	0.132158
P23246	SFPQ	Splicing factor	-0.156559	0.455425
P23258	TUBG1	Tubulin gamma-1 chain	0.437187	0.225722
P23284	PPIB	Peptidyl-prolyl cis-trans isomerase B	-0.357658	0.117098
P23381	WARS1	Tryptophan--tRNA ligase	0.0101434	0.943362
P23396	RPS3	40S ribosomal protein S3	0.109044	0.43784
P23434	GCSH	Glycine cleavage system H protein	-0.498884	0.0797847
P23443	RPS6KB1	Ribosomal protein S6 kinase beta-1	-0.275507	0.128959
P23526	AHCY	Adenosylhomocysteinase	0.210261	0.208136
P23528	CFL1	Cofilin-1	-0.0642755	0.669623
P23588	EIF4B	Eukaryotic translation initiation factor 4B	-0.485963	0.314114
P23919	DTYMK	Thymidylate kinase	-0.0475151	0.886846
P23921	RRM1	Ribonucleoside-diphosphate reductase large subunit	0.10407	0.489937
P24534	EEF1B2	Elongation factor 1-beta	-0.242565	0.401105
P24539	ATP5PB	ATP synthase F(0) complex subunit B1	0.263522	0.214351
P24666	ACP1	Low molecular weight phosphotyrosine protein phosphatase	-0.0437749	0.797367
P24752	ACAT1	Acetyl-CoA acetyltransferase	0.566468	0.0889784
P24928	POLR2A	DNA-directed RNA polymerase II subunit RPB1	0.017333	0.957651
P24941	CDK2	Cyclin-dependent kinase 2	0.152937	0.822255
P25205	MCM3	DNA replication licensing factor MCM3	-0.0143325	0.948153
P25398	RPS12	40S ribosomal protein S12	-0.0509788	0.690943
P25490	YY1	Transcriptional repressor protein YY1	-0.671578	0.332292
P25685	DNAJB1	DnaJ homolog subfamily B member 1	0.430967	0.0465255
P25705	ATP5F1A	ATP synthase subunit alpha	-0.32803	0.11984
P25786	PSMA1	Proteasome subunit alpha type-1	-0.0681291	0.615712
P25787	PSMA2	Proteasome subunit alpha type-2	0.132401	0.613518
P25788	PSMA3	Proteasome subunit alpha type-3	0.446161	0.544735
P25789	PSMA4	Proteasome subunit alpha type-4	0.0714548	0.586026
P25815	S100P	Protein S100-P	0.667426	0.00582006
P26196	DDX6	Probable ATP-dependent RNA helicase DDX6	-0.121178	0.366755
P26358	DNMT1	DNA (cytosine-5)-methyltransferase 1	-0.130956	0.643652
P26368	U2AF2	Splicing factor U2AF 65 kDa subunit	-0.415181	0.280215
P26373	RPL13	60S ribosomal protein L13	-0.440243	0.0485231
P26440	IVD	Isovaleryl-CoA dehydrogenase	0.322016	0.106583
P26583	HMGB2	High mobility group protein B2	0.0448381	0.941195
P26599	PTBP1	Polypyrimidine tract-binding protein 1	0.336952	0.0723889
P26639	TARS1	Threonine--tRNA ligase 1	0.0263716	0.868604
P26640	VARS1	Valine--tRNA ligase	-0.191638	0.338523
P26641	EEF1G	Elongation factor 1-gamma	0.0284869	0.845406
P27348	YWHAQ	14-3-3 protein theta	0.832637	0.00884829
P27361	MAPK3	Mitogen-activated protein kinase 3	0.253247	0.177337
P27635	RPL10	60S ribosomal protein L10	-1.00167	0.000626753
P27695	APEX1	DNA-(apurinic or apyrimidinic site) endonuclease	-0.177687	0.535509
P27708	CAD	CAD protein	0.164439	0.444336
P27797	CALR	Calreticulin	0.417619	0.163282
P27816	MAP4	Microtubule-associated protein 4	0.181252	0.367399
P27824	CANX	Calnexin	0.662355	0.289323
P28065	PSMB9	Proteasome subunit beta type-9	0.345669	0.203172
P28066	PSMA5	Proteasome subunit alpha type-5	0.324918	0.169335
P28070	PSMB4	Proteasome subunit beta type-4	0.700222	0.0378374
P28072	PSMB6	Proteasome subunit beta type-6	0.251296	0.152902
P28074	PSMB5	Proteasome subunit beta type-5	0.00919195	0.95925
P28482	MAPK1	Mitogen-activated protein kinase 1	0.254123	0.239646
P28799	GRN	Progranulin	-0.356453	0.359039
P28838	LAP3	Cytosol aminopeptidase	0.319321	0.158182
P29373	CRABP2	Cellular retinoic acid-binding protein 2	-0.0549749	0.653209
P29401	TKT	Transketolase	0.0798578	0.558023
P29590	PML	Protein PML	0.280099	0.277408
P29692	EEF1D	Elongation factor 1-delta	-0.790785	0.0324935
P29728	OAS2	2'-5'-oligoadenylate synthase 2	0.084428	0.830141
P30038	ALDH4A1	Delta-1-pyrroline-5-carboxylate dehydrogenase	-0.229431	0.35236
P30041	PRDX6	Peroxiredoxin-6	0.203397	0.333436
P30043	BLVRB	Flavin reductase (NADPH)	-0.4617	0.0552938
P30044	PRDX5	Peroxiredoxin-5	-0.495216	0.0681541
P30046	DDT	D-dopachrome decarboxylase	-0.0760423	0.849259
P30048	PRDX3	Thioredoxin-dependent peroxide reductase	-0.417453	0.0965388
P30050	RPL12	60S ribosomal protein L12	-0.505668	0.0102911
P30084	ECHS1	Enoyl-CoA hydratase	0.0785087	0.597995
P30085	CMPK1	UMP-CMP kinase	-0.410173	0.441018
P30086	PEBP1	Phosphatidylethanolamine-binding protein 1	0.314835	0.103901
P30101	PDIA3	Protein disulfide-isomerase A3	0.156161	0.397145
P30153	PPP2R1A	Serine/threonine-protein phosphatase 2A 65 kDa regulatory subunit A alpha isoform	0.292676	0.695587
P30419	NMT1	Glycylpeptide N-tetradecanoyltransferase 1	-0.264965	0.153961
P30519	HMOX2	Heme oxygenase 2	1.61197	0.0301636
P30520	ADSS2	Adenylosuccinate synthetase isozyme 2	0.73939	0.00161204
P30533	LRPAP1	Alpha-2-macroglobulin receptor-associated protein	-0.827218	0.240407
P30566	ADSL	Adenylosuccinate lyase	-0.649916	0.243475
P30626	SRI	Sorcin	0.19581	0.255022
P30837	ALDH1B1	Aldehyde dehydrogenase X	-0.676312	0.626341
P31040	SDHA	Succinate dehydrogenase [ubiquinone] flavoprotein subunit	0.605801	0.061835
P31150	GDI1	Rab GDP dissociation inhibitor alpha	1.97966	0.00231673
P31153	MAT2A	S-adenosylmethionine synthase isoform type-2	-0.0853576	0.594919
P31350	RRM2	Ribonucleoside-diphosphate reductase subunit M2	-0.0124358	0.922105
P31689	DNAJA1	DnaJ homolog subfamily A member 1	0.0446953	0.832596
P31749	AKT1	RAC-alpha serine/threonine-protein kinase	0.298659	0.0574869
P31930	UQCRC1	Cytochrome b-c1 complex subunit 1	1.11328	0.00163037
P31939	ATIC	Bifunctional purine biosynthesis protein ATIC	0.0560088	0.802957
P31942	HNRNPH3	Heterogeneous nuclear ribonucleoprotein H3	-0.0146487	0.925841
P31943	HNRNPH1	Heterogeneous nuclear ribonucleoprotein H	-0.0961465	0.583582
P31946	YWHAB	14-3-3 protein beta/alpha	0.758869	0.00945449
P31947	SFN	14-3-3 protein sigma	1.84642	0.00223122
P31948	STIP1	Stress-induced-phosphoprotein 1	0.282784	0.159097
P31949	S100A11	Protein S100-A11	0.594354	0.373945
P32119	PRDX2	Peroxiredoxin-2	0.343861	0.119109
P32322	PYCR1	Pyrroline-5-carboxylate reductase 1	0.419	0.368709
P32969	RPL9	60S ribosomal protein L9	-0.305389	0.145252
P33176	KIF5B	Kinesin-1 heavy chain	0.0752481	0.693142
P33240	CSTF2	Cleavage stimulation factor subunit 2	-0.362885	0.371471
P33316	DUT	Deoxyuridine 5'-triphosphate nucleotidohydrolase	0.0697086	0.647703
P33991	MCM4	DNA replication licensing factor MCM4	-0.135224	0.440373
P33992	MCM5	DNA replication licensing factor MCM5	0.214848	0.174014
P33993	MCM7	DNA replication licensing factor MCM7	-0.30441	0.349031
P34896	SHMT1	Serine hydroxymethyltransferase	0.507931	0.149086
P34897	SHMT2	Serine hydroxymethyltransferase	0.0879736	0.647012
P34931	HSPA1L	Heat shock 70 kDa protein 1-like	0.23238	0.173678
P34932	HSPA4	Heat shock 70 kDa protein 4	0.431992	0.0373954
P35080	PFN2	Profilin-2	-0.0948596	0.584939
P35221	CTNNA1	Catenin alpha-1	0.433134	0.0642583
P35222	CTNNB1	Catenin beta-1	0.0683743	0.82487
P35232	PHB1	Prohibitin	0.166998	0.314824
P35237	SERPINB6	Serpin B6	0.704525	0.241093
P35244	RPA3	Replication protein A 14 kDa subunit	-0.663383	0.0905925
P35250	RFC2	Replication factor C subunit 2	-0.651844	0.355476
P35268	RPL22	60S ribosomal protein L22	-0.217628	0.321274
P35269	GTF2F1	General transcription factor IIF subunit 1	-0.486127	0.609175
P35270	SPR	Sepiapterin reductase	-0.286178	0.672956
P35579	MYH9	Myosin-9	0.0473472	0.761554
P35606	COPB2	Coatomer subunit beta'	0.181752	0.476652
P35637	FUS	RNA-binding protein FUS	-0.00919922	0.950351
P35659	DEK	Protein DEK	-0.393607	0.601045
P35998	PSMC2	26S proteasome regulatory subunit 7	0.38418	0.0831826
P36404	ARL2	ADP-ribosylation factor-like protein 2	-0.682302	0.0232383
P36507	MAP2K2	Dual specificity mitogen-activated protein kinase kinase 2	0.0946094	0.750228
P36542	ATP5F1C	ATP synthase subunit gamma	0.0100245	0.964998
P36578	RPL4	60S ribosomal protein L4	-0.729623	0.00104764
P36776	LONP1	Lon protease homolog	-0.0246043	0.882853
P36871	PGM1	Phosphoglucomutase-1	0.277828	0.410915
P36873	PPP1CC	Serine/threonine-protein phosphatase PP1-gamma catalytic subunit	-0.631264	0.488355
P36915	GNL1	Guanine nucleotide-binding protein-like 1	-0.0827322	0.689837
P36957	DLST	Dihydrolipoyllysine-residue succinyltransferase component of 2-oxoglutarate dehydrogenase complex	0.548479	0.42614
P37108	SRP14	Signal recognition particle 14 kDa protein	1.11872	0.134852
P37198	NUP62	Nuclear pore glycoprotein p62	0.211441	0.393844
P37268	FDFT1	Squalene synthase	0.363724	0.626813
P37802	TAGLN2	Transgelin-2	0.187057	0.231406
P37837	TALDO1	Transaldolase	0.0294346	0.857494
P38117	ETFB	Electron transfer flavoprotein subunit beta	-0.0738005	0.636122
P38159	RBMX	RNA-binding motif protein	-0.158151	0.326931
P38606	ATP6V1A	V-type proton ATPase catalytic subunit A	0.131171	0.439612
P38646	HSPA9	Stress-70 protein	0.221795	0.106365
P38919	EIF4A3	Eukaryotic initiation factor 4A-III	-0.0329882	0.808481
P39019	RPS19	40S ribosomal protein S19	-0.311489	0.087005
P39023	RPL3	60S ribosomal protein L3	-0.635758	0.00329278
P39656	DDOST	Dolichyl-diphosphooligosaccharide--protein glycosyltransferase 48 kDa subunit	0.0606711	0.713618
P39687	ANP32A	Acidic leucine-rich nuclear phosphoprotein 32 family member A	-0.219359	0.522448
P39748	FEN1	Flap endonuclease 1	-0.523259	0.0173042
P40227	CCT6A	T-complex protein 1 subunit zeta	-0.138017	0.438877
P40305	IFI27	Interferon alpha-inducible protein 27	-0.594462	0.0399977
P40306	PSMB10	Proteasome subunit beta type-10	0.0957521	0.850318
P40429	RPL13A	60S ribosomal protein L13a	-0.473312	0.0441289
P40763	STAT3	Signal transducer and activator of transcription 3	-0.335572	0.069023
P40818	USP8	Ubiquitin carboxyl-terminal hydrolase 8	0.507265	0.507507
P40925	MDH1	Malate dehydrogenase	0.240884	0.432106
P40926	MDH2	Malate dehydrogenase	-0.139149	0.368697
P40938	RFC3	Replication factor C subunit 3	0.772251	0.0579152
P40939	HADHA	Trifunctional enzyme subunit alpha	-0.304048	0.31493
P41091	EIF2S3	Eukaryotic translation initiation factor 2 subunit 3	0.0330911	0.801625
P41223	BUD31	Protein BUD31 homolog	0.020081	0.95592
P41227	NAA10	N-alpha-acetyltransferase 10	-0.0887902	0.861718
P41240	CSK	Tyrosine-protein kinase CSK	0.280518	0.154019
P41250	GARS1	Glycine--tRNA ligase	-0.0802065	0.855169
P41252	IARS1	Isoleucine--tRNA ligase	0.212705	0.420955
P41440	SLC19A1	Reduced folate transporter	0.44287	0.164361
P42126	ECI1	Enoyl-CoA delta isomerase 1	-0.567647	0.676253
P42166	TMPO	Lamina-associated polypeptide 2	0.236341	0.129525
P42224	STAT1	Signal transducer and activator of transcription 1-alpha/beta	0.661617	0.0396846
P42285	MTREX	Exosome RNA helicase MTR4	0.412015	0.0539337
P42677	RPS27	40S ribosomal protein S27	-0.371838	0.159331
P42704	LRPPRC	Leucine-rich PPR motif-containing protein	0.210841	0.320914
P42765	ACAA2	3-ketoacyl-CoA thiolase	-0.04772	0.889382
P42766	RPL35	60S ribosomal protein L35	-0.370676	0.246687
P42858	HTT	Huntingtin	0.162397	0.742161
P43034	PAFAH1B1	Platelet-activating factor acetylhydrolase IB subunit beta	0.201316	0.28278
P43243	MATR3	Matrin-3	0.144755	0.587317
P43304	GPD2	Glycerol-3-phosphate dehydrogenase	0.832968	0.00853033
P43307	SSR1	Translocon-associated protein subunit alpha	0.315351	0.198992
P43487	RANBP1	Ran-specific GTPase-activating protein	0.641386	0.192053
P43490	NAMPT	Nicotinamide phosphoribosyltransferase	0.184698	0.266796
P43686	PSMC4	26S proteasome regulatory subunit 6B	0.481768	0.0788676
P45880	VDAC2	Voltage-dependent anion-selective channel protein 2	1.34668	6.97168e-05
P45974	USP5	Ubiquitin carboxyl-terminal hydrolase 5	1.05592	0.179396
P46060	RANGAP1	Ran GTPase-activating protein 1	-0.0402351	0.915785
P46087	NOP2	Probable 28S rRNA (cytosine(4447)-C(5))-methyltransferase	-0.540062	0.0924735
P46109	CRKL	Crk-like protein	0.00231171	0.991471
P46379	BAG6	Large proline-rich protein BAG6	1.2472	0.240931
P46459	NSF	Vesicle-fusing ATPase	-0.135407	0.829111
P46776	RPL27A	60S ribosomal protein L27a	-0.779604	0.000222661
P46777	RPL5	60S ribosomal protein L5	-0.292343	0.155778
P46778	RPL21	60S ribosomal protein L21	-0.601272	0.0683189
P46779	RPL28	60S ribosomal protein L28	-0.555277	0.00372395
P46781	RPS9	40S ribosomal protein S9	-0.560861	0.0118266
P46782	RPS5	40S ribosomal protein S5	0.00122407	0.994086
P46783	RPS10	40S ribosomal protein S10	-0.386037	0.205401
P46926	GNPDA1	Glucosamine-6-phosphate isomerase 1	0.365085	0.160566
P46940	IQGAP1	Ras GTPase-activating-like protein IQGAP1	0.160381	0.453037
P46977	STT3A	Dolichyl-diphosphooligosaccharide--protein glycosyltransferase subunit STT3A	0.0608035	0.673056
P47224	RABIF	Guanine nucleotide exchange factor MSS4	0.21567	0.400661
P47755	CAPZA2	F-actin-capping protein subunit alpha-2	0.953583	0.165777
P47756	CAPZB	F-actin-capping protein subunit beta	0.0861942	0.759106
P47813	EIF1AX	Eukaryotic translation initiation factor 1A	-0.156904	0.801053
P47895	ALDH1A3	Aldehyde dehydrogenase family 1 member A3	1.60708	0.000285111
P47897	QARS1	Glutamine--tRNA ligase	-0.0228141	0.873453
P47914	RPL29	60S ribosomal protein L29	-0.273866	0.366658
P48047	ATP5PO	ATP synthase subunit O	-0.199308	0.339601
P48163	ME1	NADP-dependent malic enzyme	-0.656906	0.0128454
P48444	ARCN1	Coatomer subunit delta	0.0167146	0.928235
P48449	LSS	Lanosterol synthase	-0.433229	0.622651
P48507	GCLM	Glutamate--cysteine ligase regulatory subunit	-0.134078	0.573041
P48556	PSMD8	26S proteasome non-ATPase regulatory subunit 8	0.235807	0.176695
P48637	GSS	Glutathione synthetase	-0.0968493	0.439325
P48643	CCT5	T-complex protein 1 subunit epsilon	0.264279	0.249961
P48729	CSNK1A1	Casein kinase I isoform alpha	0.160319	0.815582
P48735	IDH2	Isocitrate dehydrogenase [NADP]	-0.0484292	0.705105
P48739	PITPNB	Phosphatidylinositol transfer protein beta isoform	0.531948	0.165366
P49023	PXN	Paxillin	0.506974	0.1688
P49189	ALDH9A1	4-trimethylaminobutyraldehyde dehydrogenase	0.704816	0.00680388
P49207	RPL34	60S ribosomal protein L34	-0.431123	0.0828371
P49257	LMAN1	Protein ERGIC-53	0.501707	0.0752148
P49321	NASP	Nuclear autoantigenic sperm protein	0.366558	0.289863
P49327	FASN	Fatty acid synthase	-0.0163038	0.926075
P49368	CCT3	T-complex protein 1 subunit gamma	-0.0288866	0.877708
P49407	ARRB1	Beta-arrestin-1	-0.578946	0.105043
P49411	TUFM	Elongation factor Tu	-0.172443	0.442873
P49419	ALDH7A1	Alpha-aminoadipic semialdehyde dehydrogenase	0.246857	0.307694
P49458	SRP9	Signal recognition particle 9 kDa protein	-1.34022	0.0811241
P49459	UBE2A	Ubiquitin-conjugating enzyme E2 A	0.846786	0.300547
P49588	AARS1	Alanine--tRNA ligase	0.616146	0.0400437
P49589	CARS1	Cysteine--tRNA ligase	0.0393102	0.878533
P49591	SARS1	Serine--tRNA ligase	-0.0771386	0.700793
P49711	CTCF	Transcriptional repressor CTCF	-0.19189	0.447012
P49720	PSMB3	Proteasome subunit beta type-3	1.19379	0.0241878
P49721	PSMB2	Proteasome subunit beta type-2	0.124136	0.515167
P49736	MCM2	DNA replication licensing factor MCM2	0.454112	0.125569
P49748	ACADVL	Very long-chain specific acyl-CoA dehydrogenase	0.38584	0.250526
P49755	TMED10	Transmembrane emp24 domain-containing protein 10	-0.288667	0.144284
P49756	RBM25	RNA-binding protein 25	-0.057309	0.744522
P49773	HINT1	Histidine triad nucleotide-binding protein 1	-0.0286286	0.928299
P49790	NUP153	Nuclear pore complex protein Nup153	1.96134	0.0108707
P49792	RANBP2	E3 SUMO-protein ligase RanBP2	0.581943	0.270589
P49821	NDUFV1	NADH dehydrogenase [ubiquinone] flavoprotein 1	0.254371	0.0938511
P49902	NT5C2	Cytosolic purine 5'-nucleotidase	0.504064	0.372882
P49915	GMPS	GMP synthase [glutamine-hydrolyzing]	-0.055425	0.803776
P50213	IDH3A	Isocitrate dehydrogenase [NAD] subunit alpha	0.286977	0.17973
P50225	SULT1A1	Sulfotransferase 1A1	0.483058	0.473672
P50395	GDI2	Rab GDP dissociation inhibitor beta	0.610488	0.031036
P50416	CPT1A	Carnitine O-palmitoyltransferase 1	0.219229	0.435266
P50454	SERPINH1	Serpin H1	-0.274003	0.186594
P50502	ST13	Hsc70-interacting protein	0.0309937	0.807902
P50552	VASP	Vasodilator-stimulated phosphoprotein	0.484317	0.269809
P50570	DNM2	Dynamin-2	-0.153634	0.607334
P50579	METAP2	Methionine aminopeptidase 2	-0.210219	0.222033
P50750	CDK9	Cyclin-dependent kinase 9	0.35567	0.383073
P50851	LRBA	Lipopolysaccharide-responsive and beige-like anchor protein	0.296501	0.764627
P50897	PPT1	Palmitoyl-protein thioesterase 1	-0.081399	0.770683
P50914	RPL14	60S ribosomal protein L14	-0.319033	0.250572
P50990	CCT8	T-complex protein 1 subunit theta	-0.107916	0.527726
P50991	CCT4	T-complex protein 1 subunit delta	0.361369	0.0251737
P50995	ANXA11	Annexin A11	0.35261	0.570054
P51116	FXR2	Fragile X mental retardation syndrome-related protein 2	-0.206918	0.370873
P51148	RAB5C	Ras-related protein Rab-5C	0.0884514	0.58012
P51149	RAB7A	Ras-related protein Rab-7a	0.633472	0.189897
P51153	RAB13	Ras-related protein Rab-13	0.363771	0.50076
P51398	DAP3	28S ribosomal protein S29	0.000486967	0.999537
P51452	DUSP3	Dual specificity protein phosphatase 3	-0.370504	0.0255436
P51570	GALK1	Galactokinase	0.298759	0.400074
P51571	SSR4	Translocon-associated protein subunit delta	0.336925	0.630056
P51572	BCAP31	B-cell receptor-associated protein 31	0.455795	0.00691685
P51610	HCFC1	Host cell factor 1	0.425785	0.146918
P51659	HSD17B4	Peroxisomal multifunctional enzyme type 2	0.210202	0.324903
P51665	PSMD7	26S proteasome non-ATPase regulatory subunit 7	-0.45944	0.0512782
P51858	HDGF	Hepatoma-derived growth factor	-0.045704	0.776979
P51970	NDUFA8	NADH dehydrogenase [ubiquinone] 1 alpha subcomplex subunit 8	0.459683	0.0812912
P51991	HNRNPA3	Heterogeneous nuclear ribonucleoprotein A3	0.325732	0.0614595
P52209	PGD	6-phosphogluconate dehydrogenase	-0.369505	0.057792
P52272	HNRNPM	Heterogeneous nuclear ribonucleoprotein M	0.0368197	0.903376
P52292	KPNA2	Importin subunit alpha-1	-0.31026	0.0723429
P52298	NCBP2	Nuclear cap-binding protein subunit 2	0.071895	0.678141
P52306	RAP1GDS1	Rap1 GTPase-GDP dissociation stimulator 1	0.788536	0.01236
P52434	POLR2H	DNA-directed RNA polymerases I	-0.470543	0.119565
P52565	ARHGDIA	Rho GDP-dissociation inhibitor 1	-0.517396	0.09826
P52597	HNRNPF	Heterogeneous nuclear ribonucleoprotein F	0.0181785	0.938791
P52630	STAT2	Signal transducer and activator of transcription 2	-0.13684	0.610434
P52758	RIDA	2-iminobutanoate/2-iminopropanoate deaminase	-0.402051	0.141227
P52788	SMS	Spermine synthase	0.937219	0.0893447
P52789	HK2	Hexokinase-2	0.983456	0.0242087
P52888	THOP1	Thimet oligopeptidase	-0.475403	0.321096
P52895	AKR1C2	Aldo-keto reductase family 1 member C2	-0.341185	0.0250619
P52907	CAPZA1	F-actin-capping protein subunit alpha-1	-0.359181	0.457993
P52943	CRIP2	Cysteine-rich protein 2	0.0723471	0.665264
P53004	BLVRA	Biliverdin reductase A	-0.10512	0.61244
P53007	SLC25A1	Tricarboxylate transport protein	0.101796	0.595155
P53365	ARFIP2	Arfaptin-2	0.488619	0.394451
P53396	ACLY	ATP-citrate synthase	0.0799308	0.681779
P53582	METAP1	Methionine aminopeptidase 1	0.552088	0.0368231
P53597	SUCLG1	Succinate--CoA ligase [ADP/GDP-forming] subunit alpha	0.238695	0.583675
P53602	MVD	Diphosphomevalonate decarboxylase	-0.174837	0.791579
P53611	RABGGTB	Geranylgeranyl transferase type-2 subunit beta	1.07253	0.0323241
P53618	COPB1	Coatomer subunit beta	0.120064	0.459328
P53621	COPA	Coatomer subunit alpha	-0.0740641	0.578459
P53634	CTSC	Dipeptidyl peptidase 1	-0.41625	0.120768
P53680	AP2S1	AP-2 complex subunit sigma	-0.132987	0.472858
P53701	HCCS	Cytochrome c-type heme lyase	0.886917	0.181497
P53990	IST1	IST1 homolog	0.283079	0.123239
P53992	SEC24C	Protein transport protein Sec24C	0.817567	0.0884754
P53999	SUB1	Activated RNA polymerase II transcriptional coactivator p15	0.0789966	0.803855
P54105	CLNS1A	Methylosome subunit pICln	0.285016	0.155073
P54132	BLM	Bloom syndrome protein	-0.00843923	0.992795
P54136	RARS1	Arginine--tRNA ligase	0.277097	0.12857
P54577	YARS1	Tyrosine--tRNA ligase	0.39676	0.0357075
P54578	USP14	Ubiquitin carboxyl-terminal hydrolase 14	0.334323	0.0739504
P54727	RAD23B	UV excision repair protein RAD23 homolog B	-0.109322	0.71743
P54819	AK2	Adenylate kinase 2	0.377932	0.0832589
P54886	ALDH18A1	Delta-1-pyrroline-5-carboxylate synthase	-0.129612	0.367898
P55010	EIF5	Eukaryotic translation initiation factor 5	-0.110509	0.664768
P55036	PSMD4	26S proteasome non-ATPase regulatory subunit 4	-0.109911	0.658082
P55060	CSE1L	Exportin-2	-0.491108	0.0763758
P55072	VCP	Transitional endoplasmic reticulum ATPase	0.118976	0.453179
P55084	HADHB	Trifunctional enzyme subunit beta	-0.217742	0.483593
P55209	NAP1L1	Nucleosome assembly protein 1-like 1	-2.11535	0.0196083
P55263	ADK	Adenosine kinase	0.109647	0.736924
P55265	ADAR	Double-stranded RNA-specific adenosine deaminase	-0.130864	0.709659
P55317	FOXA1	Hepatocyte nuclear factor 3-alpha	-0.149597	0.464368
P55735	SEC13	Protein SEC13 homolog	0.143123	0.593034
P55769	SNU13	NHP2-like protein 1	-0.267418	0.349494
P55786	NPEPPS	Puromycin-sensitive aminopeptidase	0.16489	0.299255
P55884	EIF3B	Eukaryotic translation initiation factor 3 subunit B	0.114197	0.465223
P55957	BID	BH3-interacting domain death agonist	0.568593	0.197876
P56134	ATP5MF	ATP synthase subunit f	-0.450573	0.519835
P56182	RRP1	Ribosomal RNA processing protein 1 homolog A	0.243146	0.261394
P56192	MARS1	Methionine--tRNA ligase	-0.161164	0.5298
P56211	ARPP19	cAMP-regulated phosphoprotein 19	-0.492168	0.230248
P56385	ATP5ME	ATP synthase subunit e	0.303832	0.583539
P56537	EIF6	Eukaryotic translation initiation factor 6	0.248495	0.374724
P56545	CTBP2	C-terminal-binding protein 2	0.464721	0.0573596
P56556	NDUFA6	NADH dehydrogenase [ubiquinone] 1 alpha subcomplex subunit 6	-0.233359	0.238378
P57088	TMEM33	Transmembrane protein 33	-0.189417	0.389515
P57735	RAB25	Ras-related protein Rab-25	-0.00332033	0.990448
P58107	EPPK1	Epiplakin	-0.543064	0.104719
P58546	MTPN	Myotrophin	1.31904	0.207542
P59998	ARPC4	Actin-related protein 2/3 complex subunit 4	-0.299613	0.035803
P60033	CD81	CD81 antigen	0.126267	0.592197
P60174	TPI1	Triosephosphate isomerase	0.00398081	0.975517
P60228	EIF3E	Eukaryotic translation initiation factor 3 subunit E	-0.149804	0.503588
P60468	SEC61B	Protein transport protein Sec61 subunit beta	0.562589	0.158892
P60510	PPP4C	Serine/threonine-protein phosphatase 4 catalytic subunit	0.186791	0.414299
P60520	GABARAPL2	Gamma-aminobutyric acid receptor-associated protein-like 2	0.0190053	0.889303
P60660	MYL6	Myosin light polypeptide 6	0.0518239	0.70141
P60709	ACTB	Actin	-0.106621	0.528798
P60842	EIF4A1	Eukaryotic initiation factor 4A-I	0.120799	0.400351
P60866	RPS20	40S ribosomal protein S20	-0.281846	0.101426
P60891	PRPS1	Ribose-phosphate pyrophosphokinase 1	-0.593324	0.30116
P60900	PSMA6	Proteasome subunit alpha type-6	0.409189	0.052372
P60953	CDC42	Cell division control protein 42 homolog	-0.151413	0.759653
P60981	DSTN	Destrin	-0.0221968	0.87831
P60983	GMFB	Glia maturation factor beta	0.45037	0.344404
P61006	RAB8A	Ras-related protein Rab-8A	0.357783	0.334483
P61009	SPCS3	Signal peptidase complex subunit 3	0.117489	0.617685
P61011	SRP54	Signal recognition particle 54 kDa protein	-0.948878	0.0782659
P61019	RAB2A	Ras-related protein Rab-2A	0.995849	0.0218661
P61024	CKS1B	Cyclin-dependent kinases regulatory subunit 1	0.112242	0.715753
P61026	RAB10	Ras-related protein Rab-10	0.061478	0.812183
P61077	UBE2D3	Ubiquitin-conjugating enzyme E2 D3	0.041092	0.915817
P61081	UBE2M	NEDD8-conjugating enzyme Ubc12	0.102278	0.555538
P61086	UBE2K	Ubiquitin-conjugating enzyme E2 K	0.352294	0.466093
P61088	UBE2N	Ubiquitin-conjugating enzyme E2 N	-0.20667	0.222143
P61106	RAB14	Ras-related protein Rab-14	-1.19113	0.0250722
P61158	ACTR3	Actin-related protein 3	0.180521	0.291519
P61160	ACTR2	Actin-related protein 2	0.124536	0.447972
P61163	ACTR1A	Alpha-centractin	-0.705478	0.11351
P61165	TMEM258	Transmembrane protein 258	-0.444923	0.276984
P61201	COPS2	COP9 signalosome complex subunit 2	1.24391	0.0340949
P61204	ARF3	ADP-ribosylation factor 3	-0.324257	0.109854
P61221	ABCE1	ATP-binding cassette sub-family E member 1	0.421663	0.0119074
P61224	RAP1B	Ras-related protein Rap-1b	-0.137534	0.610009
P61247	RPS3A	40S ribosomal protein S3a	-0.284173	0.0725153
P61254	RPL26	60S ribosomal protein L26	-0.444705	0.122372
P61289	PSME3	Proteasome activator complex subunit 3	-0.0954992	0.438312
P61313	RPL15	60S ribosomal protein L15	-0.386264	0.0205417
P61353	RPL27	60S ribosomal protein L27	-0.300216	0.22394
P61457	PCBD1	Pterin-4-alpha-carbinolamine dehydratase	-0.179855	0.369421
P61513	RPL37A	60S ribosomal protein L37a	-0.260056	0.14849
P61586	RHOA	Transforming protein RhoA	-0.293681	0.203862
P61604	HSPE1	10 kDa heat shock protein	-0.0356327	0.87487
P61619	SEC61A1	Protein transport protein Sec61 subunit alpha isoform 1	0.0581412	0.762322
P61758	VBP1	Prefoldin subunit 3	0.035058	0.925946
P61769	B2M	Beta-2-microglobulin	0.290751	0.491013
P61803	DAD1	Dolichyl-diphosphooligosaccharide--protein glycosyltransferase subunit DAD1	-0.350272	0.141408
P61923	COPZ1	Coatomer subunit zeta-1	0.362904	0.411519
P61927	RPL37	60S ribosomal protein L37	0.525416	0.0586955
P61956	SUMO2	Small ubiquitin-related modifier 2	-0.195218	0.237955
P61962	DCAF7	DDB1- and CUL4-associated factor 7	-0.864187	0.0892394
P61964	WDR5	WD repeat-containing protein 5	-0.23347	0.658484
P61970	NUTF2	Nuclear transport factor 2	-0.290533	0.0951241
P61978	HNRNPK	Heterogeneous nuclear ribonucleoprotein K	-0.0489526	0.749936
P61981	YWHAG	14-3-3 protein gamma	0.251538	0.124422
P62081	RPS7	40S ribosomal protein S7	-0.624529	0.0609914
P62136	PPP1CA	Serine/threonine-protein phosphatase PP1-alpha catalytic subunit	-0.246195	0.19216
P62140	PPP1CB	Serine/threonine-protein phosphatase PP1-beta catalytic subunit	-0.664235	0.252374
P62191	PSMC1	26S proteasome regulatory subunit 4	-0.119308	0.594226
P62195	PSMC5	26S proteasome regulatory subunit 8	0.190049	0.640332
P62241	RPS8	40S ribosomal protein S8	-0.746673	0.000985561
P62244	RPS15A	40S ribosomal protein S15a	-0.387199	0.0235901
P62249	RPS16	40S ribosomal protein S16	-0.682173	0.00444094
P62258	YWHAE	14-3-3 protein epsilon	0.155755	0.435711
P62263	RPS14	40S ribosomal protein S14	-0.356702	0.0787478
P62266	RPS23	40S ribosomal protein S23	-0.498827	0.0236044
P62269	RPS18	40S ribosomal protein S18	-0.37672	0.0999616
P62277	RPS13	40S ribosomal protein S13	-0.56827	0.0143339
P62280	RPS11	40S ribosomal protein S11	-0.553796	0.0131366
P62304	SNRPE	Small nuclear ribonucleoprotein E	0.336418	0.618909
P62306	SNRPF	Small nuclear ribonucleoprotein F	0.0646869	0.868634
P62310	LSM3	U6 snRNA-associated Sm-like protein LSm3	0.0554309	0.905592
P62312	LSM6	U6 snRNA-associated Sm-like protein LSm6	-0.211755	0.223236
P62314	SNRPD1	Small nuclear ribonucleoprotein Sm D1	-0.625388	0.0396266
P62316	SNRPD2	Small nuclear ribonucleoprotein Sm D2	-0.161663	0.277038
P62318	SNRPD3	Small nuclear ribonucleoprotein Sm D3	-0.126171	0.540493
P62330	ARF6	ADP-ribosylation factor 6	-0.172526	0.677761
P62333	PSMC6	26S proteasome regulatory subunit 10B	0.126815	0.391968
P62424	RPL7A	60S ribosomal protein L7a	-0.324488	0.109108
P62491	RAB11A	Ras-related protein Rab-11A	1.28606	0.000245239
P62495	ETF1	Eukaryotic peptide chain release factor subunit 1	-0.236827	0.511535
P62633	CNBP	Cellular nucleic acid-binding protein	-0.884366	0.0855044
P62701	RPS4X	40S ribosomal protein S4	-0.472492	0.0175089
P62714	PPP2CB	Serine/threonine-protein phosphatase 2A catalytic subunit beta isoform	1.04813	0.141921
P62745	RHOB	Rho-related GTP-binding protein RhoB	0.609051	0.428729
P62750	RPL23A	60S ribosomal protein L23a	-0.403595	0.0320382
P62753	RPS6	40S ribosomal protein S6	-0.829055	0.000542649
P62805	H4-16	Histone H4	-0.484056	0.158484
P62805	H4-16	Histone H4	-0.484056	0.158484
P62805	H4-16	Histone H4	-0.484056	0.158484
P62805	H4-16	Histone H4	-0.484056	0.158484
P62805	H4-16	Histone H4	-0.484056	0.158484
P62805	H4-16	Histone H4	-0.484056	0.158484
P62805	H4-16	Histone H4	-0.484056	0.158484
P62805	H4-16	Histone H4	-0.484056	0.158484
P62805	H4-16	Histone H4	-0.484056	0.158484
P62805	H4-16	Histone H4	-0.484056	0.158484
P62805	H4-16	Histone H4	-0.484056	0.158484
P62805	H4-16	Histone H4	-0.484056	0.158484
P62805	H4-16	Histone H4	-0.484056	0.158484
P62805	H4-16	Histone H4	-0.484056	0.158484
P62820	RAB1A	Ras-related protein Rab-1A	0.169451	0.7445
P62826	RAN	GTP-binding nuclear protein Ran	-0.0854486	0.525573
P62829	RPL23	60S ribosomal protein L23	-0.057084	0.730786
P62841	RPS15	40S ribosomal protein S15	-0.269541	0.513799
P62847	RPS24	40S ribosomal protein S24	-0.894473	0.00418608
P62851	RPS25	40S ribosomal protein S25	-0.303302	0.190538
P62854	RPS26	40S ribosomal protein S26	-0.712154	0.0113382
P62857	RPS28	40S ribosomal protein S28	-0.36566	0.159157
P62861	FAU	40S ribosomal protein S30	-0.235483	0.491726
P62873	GNB1	Guanine nucleotide-binding protein G(I)/G(S)/G(T) subunit beta-1	-0.672046	0.226708
P62877	RBX1	E3 ubiquitin-protein ligase RBX1	0.057733	0.746107
P62879	GNB2	Guanine nucleotide-binding protein G(I)/G(S)/G(T) subunit beta-2	0.480696	0.014899
P62888	RPL30	60S ribosomal protein L30	1.70954	0.490716
P62891	RPL39	60S ribosomal protein L39	-0.365098	0.449937
P62899	RPL31	60S ribosomal protein L31	-0.366858	0.0820233
P62906	RPL10A	60S ribosomal protein L10a	-0.349357	0.0539111
P62910	RPL32	60S ribosomal protein L32	-0.527201	0.0245098
P62913	RPL11	60S ribosomal protein L11	-0.331383	0.0549649
P62917	RPL8	60S ribosomal protein L8	-0.333437	0.0559466
P62937	PPIA	Peptidyl-prolyl cis-trans isomerase A	-0.191975	0.411271
P62942	FKBP1A	Peptidyl-prolyl cis-trans isomerase FKBP1A	-0.00795985	0.974675
P62979	RPS27A	Ubiquitin-40S ribosomal protein S27a	-0.0575726	0.713885
P62993	GRB2	Growth factor receptor-bound protein 2	0.42144	0.178627
P62995	TRA2B	Transformer-2 protein homolog beta	-0.308329	0.432925
P63000	RAC1	Ras-related C3 botulinum toxin substrate 1	-0.0626292	0.635016
P63010	AP2B1	AP-2 complex subunit beta	0.198723	0.331775
P63104	YWHAZ	14-3-3 protein zeta/delta	0.454402	0.0148911
P63151	PPP2R2A	Serine/threonine-protein phosphatase 2A 55 kDa regulatory subunit B alpha isoform	1.29235	0.0636463
P63165	SUMO1	Small ubiquitin-related modifier 1	-0.334188	0.0806427
P63167	DYNLL1	Dynein light chain 1	-0.343495	0.141873
P63172	DYNLT1	Dynein light chain Tctex-type 1	-0.303613	0.196507
P63173	RPL38	60S ribosomal protein L38	0.235808	0.46541
P63208	SKP1	S-phase kinase-associated protein 1	0.22958	0.484819
P63218	GNG5	Guanine nucleotide-binding protein G(I)/G(S)/G(O) subunit gamma-5	0.743039	0.200977
P63220	RPS21	40S ribosomal protein S21	-0.295952	0.329146
P63241	EIF5A	Eukaryotic translation initiation factor 5A-1	-0.252283	0.227662
P63244	RACK1	Receptor of activated protein C kinase 1	-0.211153	0.238971
P63261	ACTG1	Actin	-2.10424	0.030809
P63279	UBE2I	SUMO-conjugating enzyme UBC9	-0.0340866	0.832122
P67809	YBX1	Y-box-binding protein 1	-0.589181	0.0546421
P67812	SEC11A	Signal peptidase complex catalytic subunit SEC11A	-0.135844	0.397485
P67870	CSNK2B	Casein kinase II subunit beta	-0.0893757	0.757042
P67936	TPM4	Tropomyosin alpha-4 chain	0.302878	0.170382
P68104	EEF1A1	Elongation factor 1-alpha 1	-0.0242243	0.884727
P68133	ACTA1	Actin	0.00275176	0.987323
P68363	TUBA1B	Tubulin alpha-1B chain	-0.0685588	0.593004
P68371	TUBB4B	Tubulin beta-4B chain	-0.188969	0.225307
P68400	CSNK2A1	Casein kinase II subunit alpha	-0.325653	0.116023
P69905	HBA1	Hemoglobin subunit alpha	0.31936	0.365018
P69905	HBA1	Hemoglobin subunit alpha	0.31936	0.365018
P78344	EIF4G2	Eukaryotic translation initiation factor 4 gamma 2	0.459845	0.286492
P78345	RPP38	Ribonuclease P protein subunit p38	-0.31292	0.353074
P78347	GTF2I	General transcription factor II-I	0.681372	0.0575962
P78362	SRPK2	SRSF protein kinase 2	-0.0678354	0.853587
P78371	CCT2	T-complex protein 1 subunit beta	-0.2574	0.0663219
P78417	GSTO1	Glutathione S-transferase omega-1	1.0631	0.000135823
P78527	PRKDC	DNA-dependent protein kinase catalytic subunit	-0.152108	0.27821
P80217	IFI35	Interferon-induced 35 kDa protein	0.0875319	0.81522
P80303	NUCB2	Nucleobindin-2	1.06569	0.049139
P80404	ABAT	4-aminobutyrate aminotransferase	-0.816168	0.00321181
P82675	MRPS5	28S ribosomal protein S5	-0.483857	0.254134
P82930	MRPS34	28S ribosomal protein S34	0.999129	0.327524
P82979	SARNP	SAP domain-containing ribonucleoprotein	-0.783757	0.0433383
P83731	RPL24	60S ribosomal protein L24	-0.723155	0.00236618
P84085	ARF5	ADP-ribosylation factor 5	0.106067	0.784768
P84090	ERH	Enhancer of rudimentary homolog	-0.340084	0.0425832
P84095	RHOG	Rho-related GTP-binding protein RhoG	-0.648913	0.0652395
P84098	RPL19	60S ribosomal protein L19	-0.484346	0.00831039
P84103	SRSF3	Serine/arginine-rich splicing factor 3	-0.737582	0.0207326
P84243	H3-3A	Histone H3.3	-0.393778	0.238672
P84243	H3-3A	Histone H3.3	-0.393778	0.238672
P86790	CCZ1B	Vacuolar fusion protein CCZ1 homolog B	1.01004	0.0497444
P86790	CCZ1B	Vacuolar fusion protein CCZ1 homolog B	1.01004	0.0497444
P98175	RBM10	RNA-binding protein 10	-0.304182	0.239395
P98179	RBM3	RNA-binding protein 3	-0.41888	0.0752931
P99999	CYCS	Cytochrome c	-0.915222	0.0323086
Q00325	SLC25A3	Phosphate carrier protein	0.286604	0.0701566
Q00341	HDLBP	Vigilin	-0.158774	0.729028
Q00535	CDK5	Cyclin-dependent-like kinase 5	-0.218185	0.392065
Q00577	PURA	Transcriptional activator protein Pur-alpha	0.834571	0.553062
Q00610	CLTC	Clathrin heavy chain 1	-0.0536938	0.725644
Q00688	FKBP3	Peptidyl-prolyl cis-trans isomerase FKBP3	-0.149401	0.590823
Q00765	REEP5	Receptor expression-enhancing protein 5	0.248818	0.26121
Q00796	SORD	Sorbitol dehydrogenase	0.0076999	0.961261
Q00839	HNRNPU	Heterogeneous nuclear ribonucleoprotein U	-0.447342	0.0205491
Q00978	IRF9	Interferon regulatory factor 9	-0.110148	0.666996
Q01081	U2AF1	Splicing factor U2AF 35 kDa subunit	-0.289584	0.0441211
Q01081	U2AF1	Splicing factor U2AF 35 kDa subunit	-0.289584	0.0441211
Q01082	SPTBN1	Spectrin beta chain	0.116951	0.502045
Q01085	TIAL1	Nucleolysin TIAR	-0.113618	0.757836
Q01105	SET	Protein SET	-0.203892	0.379617
Q01130	SRSF2	Serine/arginine-rich splicing factor 2	-0.514206	0.237274
Q01433	AMPD2	AMP deaminase 2	0.0595006	0.825424
Q01518	CAP1	Adenylyl cyclase-associated protein 1	0.270338	0.0676012
Q01581	HMGCS1	Hydroxymethylglutaryl-CoA synthase	0.725928	0.0258773
Q01629	IFITM2	Interferon-induced transmembrane protein 2	-0.136548	0.454779
Q01650	SLC7A5	Large neutral amino acids transporter small subunit 1	1.16187	0.00205145
Q01780	EXOSC10	Exosome component 10	-0.283026	0.516748
Q01813	PFKP	ATP-dependent 6-phosphofructokinase	-0.116035	0.339463
Q01844	EWSR1	RNA-binding protein EWS	0.315043	0.343448
Q01968	OCRL	Inositol polyphosphate 5-phosphatase OCRL	0.319094	0.582124
Q02218	OGDH	2-oxoglutarate dehydrogenase	-0.0823868	0.852719
Q02252	ALDH6A1	Methylmalonate-semialdehyde dehydrogenase [acylating]	0.579043	0.0841858
Q02543	RPL18A	60S ribosomal protein L18a	-0.460525	0.030591
Q02750	MAP2K1	Dual specificity mitogen-activated protein kinase kinase 1	0.727839	0.0332714
Q02790	FKBP4	Peptidyl-prolyl cis-trans isomerase FKBP4	-0.0363913	0.789918
Q02878	RPL6	60S ribosomal protein L6	-0.337902	0.0414248
Q02978	SLC25A11	Mitochondrial 2-oxoglutarate/malate carrier protein	0.233891	0.316895
Q03519	TAP2	Antigen peptide transporter 2	-0.396324	0.0939994
Q04206	RELA	Transcription factor p65	-0.215758	0.739207
Q04637	EIF4G1	Eukaryotic translation initiation factor 4 gamma 1	0.225163	0.375353
Q04726	TLE3	Transducin-like enhancer protein 3	-0.117513	0.666995
Q04760	GLO1	Lactoylglutathione lyase	-0.104879	0.457039
Q04828	AKR1C1	Aldo-keto reductase family 1 member C1	-0.264024	0.5523
Q04837	SSBP1	Single-stranded DNA-binding protein	-0.113531	0.422229
Q04917	YWHAH	14-3-3 protein eta	0.787589	0.0353861
Q04941	PLP2	Proteolipid protein 2	0.0268145	0.959396
Q05048	CSTF1	Cleavage stimulation factor subunit 1	-0.269743	0.166478
Q05086	UBE3A	Ubiquitin-protein ligase E3A	0.653578	0.0418845
Q05519	SRSF11	Serine/arginine-rich splicing factor 11	-0.739276	0.100111
Q05639	EEF1A2	Elongation factor 1-alpha 2	0.248372	0.785718
Q05655	PRKCD	Protein kinase C delta type	-0.873935	0.0271564
Q06124	PTPN11	Tyrosine-protein phosphatase non-receptor type 11	0.719436	0.272513
Q06203	PPAT	Amidophosphoribosyltransferase	0.352712	0.164121
Q06210	GFPT1	Glutamine--fructose-6-phosphate aminotransferase [isomerizing] 1	0.165133	0.415972
Q06323	PSME1	Proteasome activator complex subunit 1	-0.00670501	0.97294
Q06830	PRDX1	Peroxiredoxin-1	0.0807822	0.574441
Q07002	CDK18	Cyclin-dependent kinase 18	-0.0682628	0.748668
Q07020	RPL18	60S ribosomal protein L18	-0.602943	0.0537154
Q07065	CKAP4	Cytoskeleton-associated protein 4	0.516331	0.239693
Q07666	KHDRBS1	KH domain-containing	-0.134915	0.470168
Q07812	BAX	Apoptosis regulator BAX	-0.222581	0.363144
Q07866	KLC1	Kinesin light chain 1	0.456322	0.010848
Q07955	SRSF1	Serine/arginine-rich splicing factor 1	-0.263439	0.490621
Q07960	ARHGAP1	Rho GTPase-activating protein 1	0.0384329	0.825153
Q08209	PPP3CA	Serine/threonine-protein phosphatase 2B catalytic subunit alpha isoform	-0.0933689	0.555386
Q08211	DHX9	ATP-dependent RNA helicase A	0.330027	0.0782285
Q08257	CRYZ	Quinone oxidoreductase	-0.108247	0.787505
Q08380	LGALS3BP	Galectin-3-binding protein	0.315137	0.266263
Q08722	CD47	Leukocyte surface antigen CD47	0.418275	0.00852712
Q08945	SSRP1	FACT complex subunit SSRP1	-0.543112	0.107733
Q08J23	NSUN2	RNA cytosine C(5)-methyltransferase NSUN2	-3.48141	0.0602506
Q09161	NCBP1	Nuclear cap-binding protein subunit 1	0.335075	0.181641
Q09666	AHNAK	Neuroblast differentiation-associated protein AHNAK	-0.567799	0.00416258
Q0VGL1	LAMTOR4	Ragulator complex protein LAMTOR4	-0.282152	0.151445
Q10567	AP1B1	AP-1 complex subunit beta-1	0.546049	0.00620499
Q10570	CPSF1	Cleavage and polyadenylation specificity factor subunit 1	0.461774	0.454951
Q10589	BST2	Bone marrow stromal antigen 2	1.73708	0.0391004
Q10713	PMPCA	Mitochondrial-processing peptidase subunit alpha	0.613327	0.108368
Q12768	WASHC5	WASH complex subunit 5	0.863645	0.0971661
Q12774	ARHGEF5	Rho guanine nucleotide exchange factor 5	0.143228	0.617763
Q12789	GTF3C1	General transcription factor 3C polypeptide 1	-0.73293	0.101021
Q12792	TWF1	Twinfilin-1	-0.227516	0.757286
Q12846	STX4	Syntaxin-4	-0.698936	0.012121
Q12849	GRSF1	G-rich sequence factor 1	0.243017	0.370919
Q12874	SF3A3	Splicing factor 3A subunit 3	0.872895	0.00994364
Q12904	AIMP1	Aminoacyl tRNA synthase complex-interacting multifunctional protein 1	0.052869	0.811525
Q12905	ILF2	Interleukin enhancer-binding factor 2	-0.0955876	0.762629
Q12906	ILF3	Interleukin enhancer-binding factor 3	-0.0446272	0.757873
Q12907	LMAN2	Vesicular integral-membrane protein VIP36	0.212226	0.190627
Q12931	TRAP1	Heat shock protein 75 kDa	-0.118413	0.587166
Q12959	DLG1	Disks large homolog 1	0.100395	0.704731
Q13011	ECH1	Delta(3	0.505228	0.355213
Q13033	STRN3	Striatin-3	0.009087	0.958106
Q13045	FLII	Protein flightless-1 homolog	1.02515	0.0393024
Q13057	COASY	Bifunctional coenzyme A synthase	2.20171	0.153339
Q13085	ACACA	Acetyl-CoA carboxylase 1	-0.522152	0.00493981
Q13098	GPS1	COP9 signalosome complex subunit 1	-0.558412	0.0783673
Q13131	PRKAA1	5'-AMP-activated protein kinase catalytic subunit alpha-1	-0.365434	0.419996
Q13148	TARDBP	TAR DNA-binding protein 43	0.190644	0.368539
Q13151	HNRNPA0	Heterogeneous nuclear ribonucleoprotein A0	-1.04276	0.326911
Q13155	AIMP2	Aminoacyl tRNA synthase complex-interacting multifunctional protein 2	-0.245984	0.277166
Q13162	PRDX4	Peroxiredoxin-4	0.241455	0.395353
Q13177	PAK2	Serine/threonine-protein kinase PAK 2	-0.401347	0.106392
Q13185	CBX3	Chromobox protein homolog 3	0.492222	0.100173
Q13200	PSMD2	26S proteasome non-ATPase regulatory subunit 2	0.251229	0.161362
Q13228	SELENBP1	Methanethiol oxidase	0.201295	0.632747
Q13242	SRSF9	Serine/arginine-rich splicing factor 9	-0.137872	0.483873
Q13243	SRSF5	Serine/arginine-rich splicing factor 5	-0.524148	0.274842
Q13247	SRSF6	Serine/arginine-rich splicing factor 6	-0.394365	0.268898
Q13263	TRIM28	Transcription intermediary factor 1-beta	0.586289	0.0724282
Q13283	G3BP1	Ras GTPase-activating protein-binding protein 1	0.246822	0.111644
Q13286	CLN3	Battenin	-0.190702	0.611632
Q13330	MTA1	Metastasis-associated protein MTA1	0.720178	0.0211863
Q13347	EIF3I	Eukaryotic translation initiation factor 3 subunit I	0.397169	0.032861
Q13404	UBE2V1	Ubiquitin-conjugating enzyme E2 variant 1	-0.143662	0.330075
Q13404	UBE2V1	Ubiquitin-conjugating enzyme E2 variant 1	-0.143662	0.330075
Q13409	DYNC1I2	Cytoplasmic dynein 1 intermediate chain 2	0.145328	0.695548
Q13428	TCOF1	Treacle protein	-0.174071	0.518172
Q13435	SF3B2	Splicing factor 3B subunit 2	-0.21251	0.436917
Q13442	PDAP1	28 kDa heat- and acid-stable phosphoprotein	-0.558498	0.0826293
Q13454	TUSC3	Tumor suppressor candidate 3	0.110994	0.843276
Q13492	PICALM	Phosphatidylinositol-binding clathrin assembly protein	0.0243495	0.908986
Q13501	SQSTM1	Sequestosome-1	-0.512636	0.302953
Q13547	HDAC1	Histone deacetylase 1	0.00290058	0.988039
Q13561	DCTN2	Dynactin subunit 2	0.285975	0.625327
Q13572	ITPK1	Inositol-tetrakisphosphate 1-kinase	-0.0217778	0.94648
Q13573	SNW1	SNW domain-containing protein 1	0.178985	0.305119
Q13595	TRA2A	Transformer-2 protein homolog alpha	-0.437731	0.176862
Q13616	CUL1	Cullin-1	-0.288568	0.640109
Q13617	CUL2	Cullin-2	0.415038	0.369048
Q13618	CUL3	Cullin-3	0.612068	0.0324319
Q13620	CUL4B	Cullin-4B	1.26006	0.00597923
Q13630	GFUS	GDP-L-fucose synthase	-1.28839	0.0229456
Q13685	AAMP	Angio-associated migratory cell protein	1.03438	0.038271
Q13724	MOGS	Mannosyl-oligosaccharide glucosidase	0.270575	0.59571
Q13765	NACA	Nascent polypeptide-associated complex subunit alpha	-0.0543401	0.81763
Q13769	THOC5	THO complex subunit 5 homolog	0.230927	0.109837
Q13813	SPTAN1	Spectrin alpha chain	0.328456	0.0759764
Q13838	DDX39B	Spliceosome RNA helicase DDX39B	0.291345	0.390712
Q13867	BLMH	Bleomycin hydrolase	1.37791	0.0503172
Q13868	EXOSC2	Exosome complex component RRP4	0.0682961	0.752343
Q13907	IDI1	Isopentenyl-diphosphate Delta-isomerase 1	0.35198	0.256868
Q14008	CKAP5	Cytoskeleton-associated protein 5	-0.954131	0.108286
Q14061	COX17	Cytochrome c oxidase copper chaperone	0.657528	0.0506449
Q14103	HNRNPD	Heterogeneous nuclear ribonucleoprotein D0	0.203372	0.182809
Q14137	BOP1	Ribosome biogenesis protein BOP1	-0.162255	0.582645
Q14145	KEAP1	Kelch-like ECH-associated protein 1	-1.1284	0.0028236
Q14152	EIF3A	Eukaryotic translation initiation factor 3 subunit A	0.00235972	0.985377
Q14157	UBAP2L	Ubiquitin-associated protein 2-like	-0.555188	0.0571626
Q14165	MLEC	Malectin	0.0757882	0.734296
Q14166	TTLL12	Tubulin--tyrosine ligase-like protein 12	-0.426647	0.184844
Q14203	DCTN1	Dynactin subunit 1	0.313715	0.215748
Q14204	DYNC1H1	Cytoplasmic dynein 1 heavy chain 1	-0.0409261	0.916414
Q14232	EIF2B1	Translation initiation factor eIF-2B subunit alpha	-0.194401	0.710716
Q14247	CTTN	Src substrate cortactin	0.287549	0.106473
Q14258	TRIM25	E3 ubiquitin/ISG15 ligase TRIM25	-0.151606	0.600594
Q14318	FKBP8	Peptidyl-prolyl cis-trans isomerase FKBP8	-0.308322	0.420913
Q14320	FAM50A	Protein FAM50A	-0.441432	0.131046
Q14444	CAPRIN1	Caprin-1	0.359849	0.0651749
Q14498	RBM39	RNA-binding protein 39	-0.0914641	0.615946
Q14566	MCM6	DNA replication licensing factor MCM6	0.260993	0.134404
Q14677	CLINT1	Clathrin interactor 1	-0.234177	0.628151
Q14683	SMC1A	Structural maintenance of chromosomes protein 1A	0.060684	0.72934
Q14694	USP10	Ubiquitin carboxyl-terminal hydrolase 10	0.0768496	0.638564
Q14696	MESD	LRP chaperone MESD	0.243699	0.596234
Q14697	GANAB	Neutral alpha-glucosidase AB	0.0280894	0.845952
Q14738	PPP2R5D	Serine/threonine-protein phosphatase 2A 56 kDa regulatory subunit delta isoform	0.382676	0.455593
Q14764	MVP	Major vault protein	0.934699	0.179546
Q14765	STAT4	Signal transducer and activator of transcription 4	-1.00678	0.0190007
Q14802	FXYD3	FXYD domain-containing ion transport regulator 3	-0.853445	0.000840615
Q14839	CHD4	Chromodomain-helicase-DNA-binding protein 4	-0.1109	0.672086
Q14847	LASP1	LIM and SH3 domain protein 1	-0.173393	0.469002
Q14974	KPNB1	Importin subunit beta-1	0.732507	0.00223549
Q14978	NOLC1	Nucleolar and coiled-body phosphoprotein 1	-0.17921	0.669616
Q14980	NUMA1	Nuclear mitotic apparatus protein 1	0.482707	0.0410797
Q14C86	GAPVD1	GTPase-activating protein and VPS9 domain-containing protein 1	0.360855	0.0684759
Q15003	NCAPH	Condensin complex subunit 2	-0.450859	0.640602
Q15004	PCLAF	PCNA-associated factor	-0.672524	0.0275962
Q15005	SPCS2	Signal peptidase complex subunit 2	-0.0136512	0.965572
Q15008	PSMD6	26S proteasome non-ATPase regulatory subunit 6	0.329963	0.0638032
Q15019	SEPTIN2	Septin-2	-0.240973	0.57534
Q15020	SART3	Squamous cell carcinoma antigen recognized by T-cells 3	-0.393699	0.0518692
Q15021	NCAPD2	Condensin complex subunit 1	0.764277	0.065955
Q15024	EXOSC7	Exosome complex component RRP42	-0.107487	0.79595
Q15029	EFTUD2	116 kDa U5 small nuclear ribonucleoprotein component	-0.15774	0.473055
Q15041	ARL6IP1	ADP-ribosylation factor-like protein 6-interacting protein 1	0.365545	0.0775298
Q15046	KARS1	Lysine--tRNA ligase	0.165724	0.390651
Q15056	EIF4H	Eukaryotic translation initiation factor 4H	0.147073	0.792922
Q15059	BRD3	Bromodomain-containing protein 3	-0.791163	0.0100721
Q15084	PDIA6	Protein disulfide-isomerase A6	-0.19856	0.556567
Q15102	PAFAH1B3	Platelet-activating factor acetylhydrolase IB subunit alpha1	-0.0489745	0.824123
Q15125	EBP	3-beta-hydroxysteroid-Delta(8)	0.587849	0.137863
Q15126	PMVK	Phosphomevalonate kinase	-0.00570437	0.97926
Q15149	PLEC	Plectin	0.0303673	0.875023
Q15181	PPA1	Inorganic pyrophosphatase	-0.0113379	0.939372
Q15185	PTGES3	Prostaglandin E synthase 3	-0.153207	0.45018
Q15233	NONO	Non-POU domain-containing octamer-binding protein	-0.0783562	0.676614
Q15257	PTPA	Serine/threonine-protein phosphatase 2A activator	-0.0412583	0.782424
Q15286	RAB35	Ras-related protein Rab-35	0.228987	0.279187
Q15287	RNPS1	RNA-binding protein with serine-rich domain 1	0.67729	0.532334
Q15291	RBBP5	Retinoblastoma-binding protein 5	0.493187	0.0144249
Q15293	RCN1	Reticulocalbin-1	0.585753	0.278683
Q15349	RPS6KA2	Ribosomal protein S6 kinase alpha-2	-0.550381	0.16135
Q15363	TMED2	Transmembrane emp24 domain-containing protein 2	0.176574	0.72074
Q15365	PCBP1	Poly(rC)-binding protein 1	-0.0580955	0.729301
Q15366	PCBP2	Poly(rC)-binding protein 2	-0.555255	0.0578598
Q15369	ELOC	Elongin-C	-0.180813	0.430419
Q15370	ELOB	Elongin-B	-0.023133	0.888513
Q15382	RHEB	GTP-binding protein Rheb	-0.332706	0.0501665
Q15392	DHCR24	Delta(24)-sterol reductase	-0.0352966	0.913466
Q15393	SF3B3	Splicing factor 3B subunit 3	0.221967	0.186542
Q15404	RSU1	Ras suppressor protein 1	-0.352788	0.108697
Q15424	SAFB	Scaffold attachment factor B1	-0.513262	0.031316
Q15427	SF3B4	Splicing factor 3B subunit 4	0.393046	0.151407
Q15428	SF3A2	Splicing factor 3A subunit 2	0.0789565	0.819689
Q15436	SEC23A	Protein transport protein Sec23A	-0.00463335	0.986863
Q15437	SEC23B	Protein transport protein Sec23B	-0.116625	0.337789
Q15459	SF3A1	Splicing factor 3A subunit 1	0.092477	0.638639
Q15599	SLC9A3R2	Na(+)/H(+) exchange regulatory cofactor NHE-RF2	-0.106183	0.74226
Q15631	TSN	Translin	0.331138	0.144675
Q15637	SF1	Splicing factor 1	-0.483077	0.43246
Q15651	HMGN3	High mobility group nucleosome-binding domain-containing protein 3	-0.819221	0.110504
Q15654	TRIP6	Thyroid receptor-interacting protein 6	0.198795	0.533702
Q15691	MAPRE1	Microtubule-associated protein RP/EB family member 1	0.159918	0.59504
Q15717	ELAVL1	ELAV-like protein 1	-0.131648	0.319927
Q15813	TBCE	Tubulin-specific chaperone E	-0.416504	0.492702
Q15814	TBCC	Tubulin-specific chaperone C	-0.0194518	0.977711
Q15843	NEDD8	NEDD8	0.207927	0.375891
Q15942	ZYX	Zyxin	-0.145529	0.657428
Q16181	SEPTIN7	Septin-7	0.441702	0.280033
Q16186	ADRM1	Proteasomal ubiquitin receptor ADRM1	0.225023	0.573317
Q16204	CCDC6	Coiled-coil domain-containing protein 6	0.238517	0.815995
Q16401	PSMD5	26S proteasome non-ATPase regulatory subunit 5	2.02782	2.83346e-05
Q16531	DDB1	DNA damage-binding protein 1	0.388404	0.0163068
Q16537	PPP2R5E	Serine/threonine-protein phosphatase 2A 56 kDa regulatory subunit epsilon isoform	0.384737	0.279666
Q16539	MAPK14	Mitogen-activated protein kinase 14	0.0277537	0.967436
Q16543	CDC37	Hsp90 co-chaperone Cdc37	0.178234	0.600266
Q16555	DPYSL2	Dihydropyrimidinase-related protein 2	0.176323	0.518482
Q16563	SYPL1	Synaptophysin-like protein 1	0.153393	0.435711
Q16576	RBBP7	Histone-binding protein RBBP7	-0.198132	0.119762
Q16629	SRSF7	Serine/arginine-rich splicing factor 7	-0.686927	0.138962
Q16630	CPSF6	Cleavage and polyadenylation specificity factor subunit 6	2.30882	4.12367e-05
Q16643	DBN1	Drebrin	0.371398	0.136364
Q16698	DECR1	2	0.0687603	0.701675
Q16719	KYNU	Kynureninase	0.219585	0.425547
Q16762	TST	Thiosulfate sulfurtransferase	-0.0667173	0.81859
Q16763	UBE2S	Ubiquitin-conjugating enzyme E2 S	0.462016	0.527778
Q16775	HAGH	Hydroxyacylglutathione hydrolase	-0.650295	0.405096
Q16777	H2AC20	Histone H2A type 2-C	-0.644716	0.0232932
Q16778	H2BC21	Histone H2B type 2-E	-0.39585	0.255349
Q16795	NDUFA9	NADH dehydrogenase [ubiquinone] 1 alpha subcomplex subunit 9	-1.43364	0.101367
Q16822	PCK2	Phosphoenolpyruvate carboxykinase [GTP]	0.171163	0.515336
Q16836	HADH	Hydroxyacyl-coenzyme A dehydrogenase	-0.220082	0.441635
Q16850	CYP51A1	Lanosterol 14-alpha demethylase	-0.181199	0.604496
Q16851	UGP2	UTP--glucose-1-phosphate uridylyltransferase	0.730055	0.208874
Q16864	ATP6V1F	V-type proton ATPase subunit F	-0.254502	0.589597
Q16881	TXNRD1	Thioredoxin reductase 1	1.22557	0.0118354
Q16890	TPD52L1	Tumor protein D53	-0.235238	0.470822
Q16891	IMMT	MICOS complex subunit MIC60	1.35912	0.0155308
Q1KMD3	HNRNPUL2	Heterogeneous nuclear ribonucleoprotein U-like protein 2	-0.0613143	0.786927
Q27J81	INF2	Inverted formin-2	0.467714	0.469763
Q29RF7	PDS5A	Sister chromatid cohesion protein PDS5 homolog A	-0.19373	0.731352
Q2M389	WASHC4	WASH complex subunit 4	0.747384	0.249959
Q2NL82	TSR1	Pre-rRNA-processing protein TSR1 homolog	-0.0797507	0.850301
Q2TAY7	SMU1	WD40 repeat-containing protein SMU1	0.204491	0.492446
Q32MZ4	LRRFIP1	Leucine-rich repeat flightless-interacting protein 1	1.01669	0.354759
Q3SXM5	HSDL1	Inactive hydroxysteroid dehydrogenase-like protein 1	0.744543	0.0159275
Q3YEC7	RABL6	Rab-like protein 6	-0.353653	0.701985
Q4G0J3	LARP7	La-related protein 7	0.363775	0.194034
Q52LJ0	FAM98B	Protein FAM98B	0.804255	0.0326501
Q53GS9	USP39	U4/U6.U5 tri-snRNP-associated protein 2	0.183608	0.328097
Q53H96	PYCR3	Pyrroline-5-carboxylate reductase 3	0.14508	0.423185
Q53RE8	ANKRD39	Ankyrin repeat domain-containing protein 39	-0.800108	0.419311
Q562R1	ACTBL2	Beta-actin-like protein 2	-0.318528	0.0890057
Q58FF6	HSP90AB4P	Putative heat shock protein HSP 90-beta 4	0.319558	0.121101
Q5H9R7	PPP6R3	Serine/threonine-protein phosphatase 6 regulatory subunit 3	1.05369	0.0272895
Q5JRX3	PITRM1	Presequence protease	-0.189002	0.613706
Q5JTH9	RRP12	RRP12-like protein	-0.243696	0.407316
Q5JWF2	GNAS	Guanine nucleotide-binding protein G(s) subunit alpha isoforms XLas	0.219556	0.584478
Q5QNW6	H2BC18	Histone H2B type 2-F	-0.578788	0.0277817
Q5SSJ5	HP1BP3	Heterochromatin protein 1-binding protein 3	0.13415	0.705158
Q5SXM8	DNLZ	DNL-type zinc finger protein	0.243095	0.175095
Q5T1J5	CHCHD2P9	Putative coiled-coil-helix-coiled-coil-helix domain-containing protein CHCHD2P9	-1.25505	0.00189548
Q5T4S7	UBR4	E3 ubiquitin-protein ligase UBR4	0.0500218	0.950696
Q5T653	MRPL2	39S ribosomal protein L2	-0.590383	0.0593744
Q5T8P6	RBM26	RNA-binding protein 26	0.0451649	0.815278
Q5TAQ9	DCAF8	DDB1- and CUL4-associated factor 8	0.56427	0.0586166
Q5TEC6	H3-7	Histone HIST2H3PS2	-0.534924	0.117481
Q5TFE4	NT5DC1	5'-nucleotidase domain-containing protein 1	1.34946	0.0600137
Q5U5X0	LYRM7	Complex III assembly factor LYRM7	-0.0741901	0.876056
Q5VTU8	ATP5F1EP2	ATP synthase subunit epsilon-like protein	0.12887	0.562256
Q5VWZ2	LYPLAL1	Lysophospholipase-like protein 1	-0.0819593	0.757941
Q5VYK3	ECPAS	Proteasome adapter and scaffold protein ECM29	-0.34022	0.484279
Q63HN8	RNF213	E3 ubiquitin-protein ligase RNF213	-0.992935	0.182658
Q658Y4	FAM91A1	Protein FAM91A1	-0.136675	0.767172
Q6AI08	HEATR6	HEAT repeat-containing protein 6	3.48291	5.79214e-08
Q6DKI1	RPL7L1	60S ribosomal protein L7-like 1	-1.33591	0.00474746
Q6FI81	CIAPIN1	Anamorsin	0.229429	0.766675
Q6IA69	NADSYN1	Glutamine-dependent NAD(+) synthetase	0.127046	0.368905
Q6IBS0	TWF2	Twinfilin-2	-1.41916	0.00148588
Q6NXE6	ARMC6	Armadillo repeat-containing protein 6	0.635204	0.126038
Q6NXG1	ESRP1	Epithelial splicing regulatory protein 1	-0.582681	0.109613
Q6NXS1	PPP1R2B	Protein phosphatase inhibitor 2 family member B	-0.0868316	0.8248
Q6P1N9	TATDN1	Putative deoxyribonuclease TATDN1	-0.159585	0.497537
Q6P2E9	EDC4	Enhancer of mRNA-decapping protein 4	-0.644979	0.252247
Q6P2Q9	PRPF8	Pre-mRNA-processing-splicing factor 8	-0.0392303	0.827251
Q6P587	FAHD1	Acylpyruvase FAHD1	-0.569162	0.204984
Q6P5R6	RPL22L1	60S ribosomal protein L22-like 1	-0.70161	0.00922794
Q6P996	PDXDC1	Pyridoxal-dependent decarboxylase domain-containing protein 1	-0.24447	0.230454
Q6PI48	DARS2	Aspartate--tRNA ligase	-0.686602	0.31883
Q6PJT7	ZC3H14	Zinc finger CCCH domain-containing protein 14	-0.0174437	0.953088
Q6PKG0	LARP1	La-related protein 1	-0.081209	0.770387
Q6STE5	SMARCD3	SWI/SNF-related matrix-associated actin-dependent regulator of chromatin subfamily D member 3	-0.351719	0.271998
Q6UW60	PCSK4	Proprotein convertase subtilisin/kexin type 4	0.230727	0.309386
Q6UW68	TMEM205	Transmembrane protein 205	0.200939	0.257157
Q6UXN9	WDR82	WD repeat-containing protein 82	0.37348	0.0922385
Q6Y1H2	HACD2	Very-long-chain (3R)-3-hydroxyacyl-CoA dehydratase 2	-0.379245	0.200833
Q6YN16	HSDL2	Hydroxysteroid dehydrogenase-like protein 2	0.142623	0.734169
Q6ZMG9	CERS6	Ceramide synthase 6	-0.20369	0.449711
Q6ZXV5	TMTC3	Protein O-mannosyl-transferase TMTC3	-0.121199	0.573439
Q71U36	TUBA1A	Tubulin alpha-1A chain	0.165347	0.351207
Q71UI9	H2AZ2	Histone H2A.V	-0.335245	0.104461
Q7KZF4	SND1	Staphylococcal nuclease domain-containing protein 1	-0.308195	0.0539276
Q7KZI7	MARK2	Serine/threonine-protein kinase MARK2	0.711544	0.0150762
Q7L014	DDX46	Probable ATP-dependent RNA helicase DDX46	-0.119968	0.605463
Q7L0Y3	TRMT10C	tRNA methyltransferase 10 homolog C	0.29801	0.133756
Q7L1Q6	BZW1	Basic leucine zipper and W2 domain-containing protein 1	0.353793	0.199147
Q7L2E3	DHX30	ATP-dependent RNA helicase DHX30	0.0543514	0.856375
Q7L2J0	MEPCE	7SK snRNA methylphosphate capping enzyme	-0.236043	0.246323
Q7L576	CYFIP1	Cytoplasmic FMR1-interacting protein 1	0.57864	0.460187
Q7L5D6	GET4	Golgi to ER traffic protein 4 homolog	-0.108937	0.580115
Q7L5N1	COPS6	COP9 signalosome complex subunit 6	0.0571113	0.702149
Q7L7L0	H2AW	Histone H2A type 3	-0.493212	0.106675
Q7L9L4	MOB1B	MOB kinase activator 1B	0.422739	0.191089
Q7RTV0	PHF5A	PHD finger-like domain-containing protein 5A	-0.0195981	0.935426
Q7Z2K6	ERMP1	Endoplasmic reticulum metallopeptidase 1	-0.0292665	0.912551
Q7Z2W4	ZC3HAV1	Zinc finger CCCH-type antiviral protein 1	-0.322314	0.0993581
Q7Z3U7	MON2	Protein MON2 homolog	-0.201675	0.41897
Q7Z406	MYH14	Myosin-14	0.534657	0.332075
Q7Z4H3	HDDC2	5'-deoxynucleotidase HDDC2	-0.268096	0.211587
Q7Z4V5	HDGFL2	Hepatoma-derived growth factor-related protein 2	0.424575	0.281148
Q7Z4W1	DCXR	L-xylulose reductase	-0.0633504	0.659454
Q7Z601	GPR142	Probable G-protein coupled receptor 142	-0.0152497	0.980501
Q7Z6Z7	HUWE1	E3 ubiquitin-protein ligase HUWE1	0.0143734	0.943334
Q7Z7H8	MRPL10	39S ribosomal protein L10	-0.0824252	0.682006
Q7Z7K0	CMC1	COX assembly mitochondrial protein homolog	-0.190571	0.200138
Q86TI0	TBC1D1	TBC1 domain family member 1	-0.16957	0.872054
Q86TI2	DPP9	Dipeptidyl peptidase 9	0.498554	0.349657
Q86U42	PABPN1	Polyadenylate-binding protein 2	-0.585763	0.0318264
Q86UE8	TLK2	Serine/threonine-protein kinase tousled-like 2	0.348038	0.542558
Q86UP2	KTN1	Kinectin	0.368175	0.226102
Q86V81	ALYREF	THO complex subunit 4	-0.445967	0.0231311
Q86VM9	ZC3H18	Zinc finger CCCH domain-containing protein 18	1.0347	0.108356
Q86VP6	CAND1	Cullin-associated NEDD8-dissociated protein 1	-0.0799356	0.643852
Q86W42	THOC6	THO complex subunit 6 homolog	-0.383536	0.0489091
Q86WQ0	NR2C2AP	Nuclear receptor 2C2-associated protein	-0.135825	0.598554
Q86X55	CARM1	Histone-arginine methyltransferase CARM1	-0.00411033	0.9826
Q86XP3	DDX42	ATP-dependent RNA helicase DDX42	0.576158	0.138222
Q86YP4	GATAD2A	Transcriptional repressor p66-alpha	0.185522	0.425995
Q8IUE6	H2AC21	Histone H2A type 2-B	-0.323737	0.310146
Q8IV08	PLD3	5'-3' exonuclease PLD3	0.17995	0.346086
Q8IV33	KIAA0825	Uncharacterized protein KIAA0825	0.14114	0.731201
Q8IV36	HID1	Protein HID1	0.257572	0.212782
Q8IV50	LYSMD2	LysM and putative peptidoglycan-binding domain-containing protein 2	0.543635	0.00430306
Q8IVS2	MCAT	Malonyl-CoA-acyl carrier protein transacylase	0.173958	0.689281
Q8IWA5	SLC44A2	Choline transporter-like protein 2	-0.346147	0.293189
Q8IWX8	CHERP	Calcium homeostasis endoplasmic reticulum protein	-0.466731	0.0739196
Q8IXB1	DNAJC10	DnaJ homolog subfamily C member 10	1.86814	0.0173338
Q8IY21	DDX60	Probable ATP-dependent RNA helicase DDX60	-0.0418972	0.904289
Q8IY81	FTSJ3	pre-rRNA 2'-O-ribose RNA methyltransferase FTSJ3	-0.305729	0.144172
Q8IYB3	SRRM1	Serine/arginine repetitive matrix protein 1	-0.397667	0.306115
Q8IYM0	FAM186B	Protein FAM186B	0.0579449	0.79153
Q8IZL8	PELP1	Proline-	-0.00391409	0.990635
Q8N138	ORMDL3	ORM1-like protein 3	-1.15752	0.0262532
Q8N163	CCAR2	Cell cycle and apoptosis regulator protein 2	-0.00309706	0.990835
Q8N1F7	NUP93	Nuclear pore complex protein Nup93	0.579515	0.0307588
Q8N1G2	CMTR1	Cap-specific mRNA (nucleoside-2'-O-)-methyltransferase 1	0.553953	0.0502111
Q8N1G4	LRRC47	Leucine-rich repeat-containing protein 47	0.0623467	0.746153
Q8N335	GPD1L	Glycerol-3-phosphate dehydrogenase 1-like protein	0.435108	0.29155
Q8N4V1	MMGT1	Membrane magnesium transporter 1	-0.814288	0.175362
Q8N5I9	NOPCHAP1	Uncharacterized protein C12orf45	-0.488646	0.259067
Q8N5K1	CISD2	CDGSH iron-sulfur domain-containing protein 2	-0.253289	0.40273
Q8N5M4	TTC9C	Tetratricopeptide repeat protein 9C	0.655355	0.393123
Q8N684	CPSF7	Cleavage and polyadenylation specificity factor subunit 7	-0.520058	0.0272104
Q8N6H7	ARFGAP2	ADP-ribosylation factor GTPase-activating protein 2	-0.00100285	0.994251
Q8N6M0	OTUD6B	Deubiquitinase OTUD6B	-0.235086	0.530847
Q8N766	EMC1	ER membrane protein complex subunit 1	0.166238	0.462442
Q8N7H5	PAF1	RNA polymerase II-associated factor 1 homolog	-0.582214	0.0658026
Q8NBF2	NHLRC2	NHL repeat-containing protein 2	0.42574	0.196469
Q8NBS9	TXNDC5	Thioredoxin domain-containing protein 5	0.362273	0.0891735
Q8NC51	SERBP1	Plasminogen activator inhibitor 1 RNA-binding protein	0.00871653	0.953491
Q8NCK7	SLC16A11	Monocarboxylate transporter 11	0.225889	0.51652
Q8NCL4	GALNT6	Polypeptide N-acetylgalactosaminyltransferase 6	1.11062	0.000623539
Q8NDH3	NPEPL1	Probable aminopeptidase NPEPL1	-0.222458	0.458306
Q8NE71	ABCF1	ATP-binding cassette sub-family F member 1	-1.28575	0.00586658
Q8NEZ5	FBXO22	F-box only protein 22	0.131334	0.710716
Q8NFA0	USP32	Ubiquitin carboxyl-terminal hydrolase 32	0.460097	0.389326
Q8NFV4	ABHD11	Protein ABHD11	0.411355	0.238306
Q8NFW8	CMAS	N-acylneuraminate cytidylyltransferase	0.340639	0.334246
Q8NHH9	ATL2	Atlastin-2	0.269942	0.444095
Q8TAT6	NPLOC4	Nuclear protein localization protein 4 homolog	0.557368	0.537524
Q8TB61	SLC35B2	Adenosine 3'-phospho 5'-phosphosulfate transporter 1	-0.0651909	0.81318
Q8TBB5	KLHDC4	Kelch domain-containing protein 4	0.195866	0.856903
Q8TBX8	PIP4K2C	Phosphatidylinositol 5-phosphate 4-kinase type-2 gamma	0.107989	0.885035
Q8TC12	RDH11	Retinol dehydrogenase 11	0.228199	0.499114
Q8TCJ2	STT3B	Dolichyl-diphosphooligosaccharide--protein glycosyltransferase subunit STT3B	0.140797	0.523445
Q8TCS8	PNPT1	Polyribonucleotide nucleotidyltransferase 1	-0.581691	0.315991
Q8TCT8	SPPL2A	Signal peptide peptidase-like 2A	-0.0223202	0.923399
Q8TCT9	HM13	Minor histocompatibility antigen H13	0.955938	0.0021672
Q8TD08	MAPK15	Mitogen-activated protein kinase 15	0.114167	0.797042
Q8TDD1	DDX54	ATP-dependent RNA helicase DDX54	-0.659324	0.00366909
Q8TDN6	BRIX1	Ribosome biogenesis protein BRX1 homolog	-0.785055	0.00984915
Q8TEQ6	GEMIN5	Gem-associated protein 5	-0.0762669	0.637888
Q8TEX9	IPO4	Importin-4	0.157877	0.39793
Q8TF09	DYNLRB2	Dynein light chain roadblock-type 2	-0.254701	0.203479
Q8WTW3	COG1	Conserved oligomeric Golgi complex subunit 1	-0.0998842	0.652728
Q8WUM4	PDCD6IP	Programmed cell death 6-interacting protein	0.200144	0.297345
Q8WUY1	THEM6	Protein THEM6	0.0200369	0.949921
Q8WVK2	SNRNP27	U4/U6.U5 small nuclear ribonucleoprotein 27 kDa protein	-1.05266	0.0830635
Q8WWM7	ATXN2L	Ataxin-2-like protein	-0.223074	0.42976
Q8WWY3	PRPF31	U4/U6 small nuclear ribonucleoprotein Prp31	0.0605637	0.81688
Q8WXF1	PSPC1	Paraspeckle component 1	0.09976	0.736951
Q92466	DDB2	DNA damage-binding protein 2	0.0481284	0.822506
Q92481	TFAP2B	Transcription factor AP-2-beta	-0.165952	0.337121
Q92499	DDX1	ATP-dependent RNA helicase DDX1	-0.00854429	0.959743
Q92522	H1-10	Histone H1.10	-0.63706	0.0426593
Q92544	TM9SF4	Transmembrane 9 superfamily member 4	0.128883	0.715657
Q92552	MRPS27	28S ribosomal protein S27	0.47331	0.0247336
Q92597	NDRG1	Protein NDRG1	0.332184	0.467491
Q92598	HSPH1	Heat shock protein 105 kDa	0.21676	0.308418
Q92616	GCN1	eIF-2-alpha kinase activator GCN1	-0.335527	0.038888
Q92688	ANP32B	Acidic leucine-rich nuclear phosphoprotein 32 family member B	0.315653	0.63561
Q92734	TFG	Protein TFG	-0.161295	0.223243
Q92747	ARPC1A	Actin-related protein 2/3 complex subunit 1A	0.4063	0.175872
Q92769	HDAC2	Histone deacetylase 2	0.0781808	0.775215
Q92841	DDX17	Probable ATP-dependent RNA helicase DDX17	-0.00588348	0.969765
Q92882	OSTF1	Osteoclast-stimulating factor 1	0.63494	0.016479
Q92890	UFD1	Ubiquitin recognition factor in ER-associated degradation protein 1	-0.194198	0.482529
Q92896	GLG1	Golgi apparatus protein 1	-0.021165	0.963603
Q92900	UPF1	Regulator of nonsense transcripts 1	0.955954	0.077526
Q92922	SMARCC1	SWI/SNF complex subunit SMARCC1	0.114402	0.606702
Q92945	KHSRP	Far upstream element-binding protein 2	0.441534	0.0353805
Q92973	TNPO1	Transportin-1	0.195651	0.768405
Q93009	USP7	Ubiquitin carboxyl-terminal hydrolase 7	0.0527951	0.79308
Q93052	LPP	Lipoma-preferred partner	0.77107	0.317811
Q93084	ATP2A3	Sarcoplasmic/endoplasmic reticulum calcium ATPase 3	0.522437	0.199931
Q969H8	MYDGF	Myeloid-derived growth factor	-0.133461	0.434007
Q969Q0	RPL36AL	60S ribosomal protein L36a-like	-0.203111	0.509971
Q969X5	ERGIC1	Endoplasmic reticulum-Golgi intermediate compartment protein 1	-0.0969447	0.811497
Q96A26	FAM162A	Protein FAM162A	-0.258781	0.119129
Q96A57	TMEM230	Transmembrane protein 230	-0.134967	0.539523
Q96A72	MAGOHB	Protein mago nashi homolog 2	-0.58813	0.653386
Q96AC1	FERMT2	Fermitin family homolog 2	-0.0420047	0.842238
Q96AE4	FUBP1	Far upstream element-binding protein 1	0.176601	0.231182
Q96AG4	LRRC59	Leucine-rich repeat-containing protein 59	0.0397878	0.768577
Q96BF6	NACC2	Nucleus accumbens-associated protein 2	0.947616	0.0063313
Q96BI1	SLC22A18	Solute carrier family 22 member 18	-0.0169869	0.952316
Q96BM9	ARL8A	ADP-ribosylation factor-like protein 8A	0.471061	0.142031
Q96C01	FAM136A	Protein FAM136A	-0.237223	0.154465
Q96CN7	ISOC1	Isochorismatase domain-containing protein 1	-0.430201	0.177538
Q96CP2	FLYWCH2	FLYWCH family member 2	-0.378848	0.385641
Q96CS3	FAF2	FAS-associated factor 2	-0.822845	0.387133
Q96CT7	CCDC124	Coiled-coil domain-containing protein 124	-0.754235	0.0556791
Q96CW1	AP2M1	AP-2 complex subunit mu	0.496894	0.123725
Q96D05	FAM241B	Protein FAM241B	-0.145089	0.448486
Q96D46	NMD3	60S ribosomal export protein NMD3	0.50006	0.265759
Q96DB5	RMDN1	Regulator of microtubule dynamics protein 1	0.181384	0.319519
Q96DG6	CMBL	Carboxymethylenebutenolidase homolog	0.0916366	0.826081
Q96DI7	SNRNP40	U5 small nuclear ribonucleoprotein 40 kDa protein	0.66866	0.228242
Q96EK5	KIFBP	KIF-binding protein	0.361192	0.130212
Q96EL2	MRPS24	28S ribosomal protein S24	-0.515919	0.00294053
Q96EL3	MRPL53	39S ribosomal protein L53	-0.17102	0.814114
Q96EP5	DAZAP1	DAZ-associated protein 1	0.0428372	0.837813
Q96FJ2	DYNLL2	Dynein light chain 2	-0.086003	0.517957
Q96FN9	DTD2	D-aminoacyl-tRNA deacylase 2	-0.259954	0.621812
Q96FQ6	S100A16	Protein S100-A16	0.238536	0.288329
Q96FW1	OTUB1	Ubiquitin thioesterase OTUB1	-0.0234507	0.848555
Q96FX7	TRMT61A	tRNA (adenine(58)-N(1))-methyltransferase catalytic subunit TRMT61A	-0.757492	0.279142
Q96G03	PGM2	Phosphoglucomutase-2	0.698335	0.0335972
Q96G23	CERS2	Ceramide synthase 2	-0.113302	0.695843
Q96GC9	VMP1	Vacuole membrane protein 1	0.111338	0.650636
Q96HE7	ERO1A	ERO1-like protein alpha	0.321333	0.101607
Q96HR9	REEP6	Receptor expression-enhancing protein 6	-0.584336	0.584894
Q96HS1	PGAM5	Serine/threonine-protein phosphatase PGAM5	0.551593	0.104362
Q96HY7	DHTKD1	Probable 2-oxoglutarate dehydrogenase E1 component DHKTD1	0.448041	0.176668
Q96I24	FUBP3	Far upstream element-binding protein 3	0.0530596	0.913134
Q96IR7	HPDL	4-hydroxyphenylpyruvate dioxygenase-like protein	0.119595	0.688133
Q96IU4	ABHD14B	Protein ABHD14B	-0.355098	0.0693716
Q96IX5	ATP5MK	ATP synthase membrane subunit DAPIT	0.104228	0.649396
Q96J66	ABCC11	ATP-binding cassette sub-family C member 11	-0.481935	0.0924657
Q96K17	BTF3L4	Transcription factor BTF3 homolog 4	0.0118481	0.98147
Q96K37	SLC35E1	Solute carrier family 35 member E1	-0.180549	0.429625
Q96KB5	PBK	Lymphokine-activated killer T-cell-originated protein kinase	-0.589743	0.0231174
Q96KG9	SCYL1	N-terminal kinase-like protein	0.0648902	0.709563
Q96KN1	LRATD2	Protein LRATD2	-0.343227	0.415762
Q96KP4	CNDP2	Cytosolic non-specific dipeptidase	-0.209613	0.455959
Q96LA8	PRMT6	Protein arginine N-methyltransferase 6	0.382064	0.115194
Q96N66	MBOAT7	Lysophospholipid acyltransferase 7	-0.104006	0.730754
Q96P70	IPO9	Importin-9	1.3462	0.084931
Q96PK6	RBM14	RNA-binding protein 14	-0.0347771	0.869947
Q96PK6	RBM14	RNA-binding protein 14	-0.0347771	0.869947
Q96PZ0	PUS7	Pseudouridylate synthase 7 homolog	-0.519409	0.106604
Q96Q11	TRNT1	CCA tRNA nucleotidyltransferase 1	-0.637403	0.0268954
Q96QK1	VPS35	Vacuolar protein sorting-associated protein 35	0.554197	0.0418182
Q96RP9	GFM1	Elongation factor G	2.01075	0.135599
Q96RQ3	MCCC1	Methylcrotonoyl-CoA carboxylase subunit alpha	-0.239748	0.165615
Q96RS6	NUDCD1	NudC domain-containing protein 1	0.292681	0.105099
Q96SI9	STRBP	Spermatid perinuclear RNA-binding protein	0.408798	0.676798
Q96ST2	IWS1	Protein IWS1 homolog	-0.991374	0.0500845
Q96T51	RUFY1	RUN and FYVE domain-containing protein 1	0.591081	0.248826
Q96T76	MMS19	MMS19 nucleotide excision repair protein homolog	0.333823	0.065418
Q96TA1	NIBAN2	Protein Niban 2	-0.269143	0.208503
Q99426	TBCB	Tubulin-folding cofactor B	0.330031	0.136357
Q99436	PSMB7	Proteasome subunit beta type-7	0.428086	0.159681
Q99442	SEC62	Translocation protein SEC62	0.0140359	0.93142
Q99447	PCYT2	Ethanolamine-phosphate cytidylyltransferase	0.275461	0.681669
Q99459	CDC5L	Cell division cycle 5-like protein	0.0847834	0.685485
Q99460	PSMD1	26S proteasome non-ATPase regulatory subunit 1	0.279842	0.272229
Q99497	PARK7	Parkinson disease protein 7	0.0815915	0.661671
Q99543	DNAJC2	DnaJ homolog subfamily C member 2	0.421929	0.148366
Q99571	P2RX4	P2X purinoceptor 4	1.63301	0.027133
Q99575	POP1	Ribonucleases P/MRP protein subunit POP1	0.590595	0.269173
Q99584	S100A13	Protein S100-A13	0.103047	0.753217
Q99598	TSNAX	Translin-associated protein X	0.236841	0.36235
Q99614	TTC1	Tetratricopeptide repeat protein 1	-0.519041	0.124159
Q99615	DNAJC7	DnaJ homolog subfamily C member 7	0.757985	0.122865
Q99623	PHB2	Prohibitin-2	0.317539	0.213148
Q99643	SDHC	Succinate dehydrogenase cytochrome b560 subunit	0.25165	0.523661
Q99714	HSD17B10	3-hydroxyacyl-CoA dehydrogenase type-2	1.36278	0.02533
Q99729	HNRNPAB	Heterogeneous nuclear ribonucleoprotein A/B	0.531495	0.0418842
Q99733	NAP1L4	Nucleosome assembly protein 1-like 4	0.4742	0.146891
Q99797	MIPEP	Mitochondrial intermediate peptidase	1.2671	0.0905355
Q99798	ACO2	Aconitate hydratase	0.263789	0.213499
Q99805	TM9SF2	Transmembrane 9 superfamily member 2	0.561524	0.222418
Q99816	TSG101	Tumor susceptibility gene 101 protein	-0.00938476	0.959844
Q99832	CCT7	T-complex protein 1 subunit eta	-0.225816	0.154696
Q99848	EBNA1BP2	Probable rRNA-processing protein EBP2	-0.32426	0.142822
Q99873	PRMT1	Protein arginine N-methyltransferase 1	0.131926	0.327366
Q9BPW8	NIPSNAP1	Protein NipSnap homolog 1	-0.290682	0.175172
Q9BPX5	ARPC5L	Actin-related protein 2/3 complex subunit 5-like protein	0.842029	0.290616
Q9BQ61	TRIR	Telomerase RNA component interacting RNase	2.29444	0.0915349
Q9BQ69	MACROD1	ADP-ribose glycohydrolase MACROD1	-0.215871	0.606002
Q9BQ70	TCF25	Transcription factor 25	0.0257057	0.956437
Q9BQA1	WDR77	Methylosome protein 50	-0.0393746	0.803859
Q9BQB6	VKORC1	Vitamin K epoxide reductase complex subunit 1	-0.123501	0.696548
Q9BQE5	APOL2	Apolipoprotein L2	0.866136	0.10983
Q9BQG0	MYBBP1A	Myb-binding protein 1A	-0.250207	0.660595
Q9BR76	CORO1B	Coronin-1B	-0.168715	0.247285
Q9BRA2	TXNDC17	Thioredoxin domain-containing protein 17	0.0806593	0.823839
Q9BRF8	CPPED1	Serine/threonine-protein phosphatase CPPED1	0.322705	0.21225
Q9BRJ7	NUDT16L1	Tudor-interacting repair regulator protein	0.0848802	0.653118
Q9BRR6	ADPGK	ADP-dependent glucokinase	0.155446	0.727171
Q9BRT6	LLPH	Protein LLP homolog	-0.473775	0.150873
Q9BRX8	PRXL2A	Peroxiredoxin-like 2A	-0.412562	0.108055
Q9BS26	ERP44	Endoplasmic reticulum resident protein 44	0.363096	0.137657
Q9BS40	LXN	Latexin	-0.214408	0.132685
Q9BSH4	TACO1	Translational activator of cytochrome c oxidase 1	-0.0198092	0.94225
Q9BSH5	HDHD3	Haloacid dehalogenase-like hydrolase domain-containing protein 3	-0.504006	0.304839
Q9BSJ8	ESYT1	Extended synaptotagmin-1	-0.116439	0.432187
Q9BSR8	YIPF4	Protein YIPF4	-0.15864	0.536266
Q9BT78	COPS4	COP9 signalosome complex subunit 4	0.965861	0.0641698
Q9BTE3	MCMBP	Mini-chromosome maintenance complex-binding protein	0.0641129	0.803683
Q9BTT0	ANP32E	Acidic leucine-rich nuclear phosphoprotein 32 family member E	0.124546	0.890113
Q9BTV4	TMEM43	Transmembrane protein 43	-0.420874	0.14189
Q9BTW9	TBCD	Tubulin-specific chaperone D	0.350609	0.319597
Q9BTZ2	DHRS4	Dehydrogenase/reductase SDR family member 4	-0.81985	0.0345335
Q9BUB7	TMEM70	Transmembrane protein 70	0.0160658	0.964661
Q9BUJ2	HNRNPUL1	Heterogeneous nuclear ribonucleoprotein U-like protein 1	0.337483	0.385234
Q9BUL8	PDCD10	Programmed cell death protein 10	-0.503365	0.108875
Q9BUN8	DERL1	Derlin-1	0.137043	0.630526
Q9BUP3	HTATIP2	Oxidoreductase HTATIP2	0.0429449	0.767169
Q9BUQ8	DDX23	Probable ATP-dependent RNA helicase DDX23	-0.382401	0.110274
Q9BV20	MRI1	Methylthioribose-1-phosphate isomerase	-0.188166	0.59953
Q9BV35	SLC25A23	Calcium-binding mitochondrial carrier protein SCaMC-3	0.694646	0.1432
Q9BV38	WDR18	WD repeat-containing protein 18	0.172414	0.515689
Q9BV40	VAMP8	Vesicle-associated membrane protein 8	-0.431864	0.27353
Q9BV44	THUMPD3	THUMP domain-containing protein 3	-0.0202861	0.968056
Q9BV86	NTMT1	N-terminal Xaa-Pro-Lys N-methyltransferase 1	-0.0314449	0.847301
Q9BVC6	TMEM109	Transmembrane protein 109	-0.405902	0.198435
Q9BVJ7	DUSP23	Dual specificity protein phosphatase 23	-0.755826	0.00606476
Q9BVK6	TMED9	Transmembrane emp24 domain-containing protein 9	-0.340326	0.0676358
Q9BW27	NUP85	Nuclear pore complex protein Nup85	0.106968	0.594986
Q9BW60	ELOVL1	Elongation of very long chain fatty acids protein 1	0.120745	0.55469
Q9BW92	TARS2	Threonine--tRNA ligase	-0.0491646	0.921168
Q9BWF3	RBM4	RNA-binding protein 4	-0.0579431	0.701473
Q9BWJ5	SF3B5	Splicing factor 3B subunit 5	0.538984	0.109168
Q9BX68	HINT2	Histidine triad nucleotide-binding protein 2	0.694837	0.0518625
Q9BX95	SGPP1	Sphingosine-1-phosphate phosphatase 1	0.319707	0.161378
Q9BXJ9	NAA15	N-alpha-acetyltransferase 15	0.150772	0.394028
Q9BXP5	SRRT	Serrate RNA effector molecule homolog	-0.340034	0.214748
Q9BXW7	HDHD5	Haloacid dehalogenase-like hydrolase domain-containing 5	0.491437	0.00742976
Q9BY32	ITPA	Inosine triphosphate pyrophosphatase	0.108044	0.667744
Q9BY42	RTF2	Replication termination factor 2	0.331814	0.405059
Q9BY44	EIF2A	Eukaryotic translation initiation factor 2A	-0.0150397	0.903864
Q9BYC9	MRPL20	39S ribosomal protein L20	-0.0762774	0.92051
Q9BYG5	PARD6B	Partitioning defective 6 homolog beta	0.154244	0.512226
Q9BYN0	SRXN1	Sulfiredoxin-1	-0.929289	0.0350268
Q9BYT8	NLN	Neurolysin	0.255833	0.503635
Q9BZE4	GTPBP4	Nucleolar GTP-binding protein 1	-0.939559	0.00419899
Q9BZL1	UBL5	Ubiquitin-like protein 5	0.377894	0.289593
Q9BZZ5	API5	Apoptosis inhibitor 5	0.361587	0.318813
Q9C0C2	TNKS1BP1	182 kDa tankyrase-1-binding protein	0.918854	0.0457039
Q9C0C9	UBE2O	(E3-independent) E2 ubiquitin-conjugating enzyme	1.72097	0.0929058
Q9GZL7	WDR12	Ribosome biogenesis protein WDR12	0.17396	0.697676
Q9GZN8	C20orf27	UPF0687 protein C20orf27	-0.485613	0.0548226
Q9GZT3	SLIRP	SRA stem-loop-interacting RNA-binding protein	-0.0379462	0.89535
Q9GZZ1	NAA50	N-alpha-acetyltransferase 50	-0.497137	0.0771925
Q9H074	PAIP1	Polyadenylate-binding protein-interacting protein 1	-0.123385	0.540845
Q9H0C8	ILKAP	Integrin-linked kinase-associated serine/threonine phosphatase 2C	-0.351719	0.271998
Q9H0D6	XRN2	5'-3' exoribonuclease 2	-0.220048	0.190545
Q9H0U3	MAGT1	Magnesium transporter protein 1	-0.476057	0.560913
Q9H0U4	RAB1B	Ras-related protein Rab-1B	-0.0693818	0.714686
Q9H1E3	NUCKS1	Nuclear ubiquitous casein and cyclin-dependent kinase substrate 1	0.311037	0.304039
Q9H223	EHD4	EH domain-containing protein 4	-0.233059	0.30929
Q9H299	SH3BGRL3	SH3 domain-binding glutamic acid-rich-like protein 3	0.184115	0.405931
Q9H2H8	PPIL3	Peptidyl-prolyl cis-trans isomerase-like 3	-0.325867	0.12823
Q9H2H9	SLC38A1	Sodium-coupled neutral amino acid transporter 1	0.55787	0.122146
Q9H2J4	PDCL3	Phosducin-like protein 3	0.258882	0.308256
Q9H2M9	RAB3GAP2	Rab3 GTPase-activating protein non-catalytic subunit	0.900991	0.00215287
Q9H2P0	ADNP	Activity-dependent neuroprotector homeobox protein	0.367523	0.452579
Q9H2U1	DHX36	ATP-dependent DNA/RNA helicase DHX36	0.210628	0.493811
Q9H2U2	PPA2	Inorganic pyrophosphatase 2	0.285259	0.137228
Q9H307	PNN	Pinin	-0.429475	0.271852
Q9H3H3	C11orf68	UPF0696 protein C11orf68	-0.186035	0.383239
Q9H3K6	BOLA2	BolA-like protein 2	0.307141	0.313692
Q9H3K6	BOLA2	BolA-like protein 2	0.307141	0.313692
Q9H3N1	TMX1	Thioredoxin-related transmembrane protein 1	0.395494	0.046909
Q9H3P7	ACBD3	Golgi resident protein GCP60	-0.340022	0.398534
Q9H3S7	PTPN23	Tyrosine-protein phosphatase non-receptor type 23	-0.186964	0.688268
Q9H3U1	UNC45A	Protein unc-45 homolog A	0.0565129	0.754602
Q9H444	CHMP4B	Charged multivesicular body protein 4b	0.23737	0.218445
Q9H4A4	RNPEP	Aminopeptidase B	0.267761	0.220491
Q9H4A5	GOLPH3L	Golgi phosphoprotein 3-like	-0.593206	0.0365832
Q9H4M9	EHD1	EH domain-containing protein 1	-0.238189	0.672253
Q9H6R3	ACSS3	Acyl-CoA synthetase short-chain family member 3	0.00466341	0.979142
Q9H773	DCTPP1	dCTP pyrophosphatase 1	0.1382	0.485513
Q9H7B2	RPF2	Ribosome production factor 2 homolog	-1.00403	0.00128674
Q9H7Z7	PTGES2	Prostaglandin E synthase 2	1.13134	0.00185351
Q9H814	PHAX	Phosphorylated adapter RNA export protein	0.254809	0.289827
Q9H832	UBE2Z	Ubiquitin-conjugating enzyme E2 Z	0.120947	0.793634
Q9H8W4	PLEKHF2	Pleckstrin homology domain-containing family F member 2	-0.027626	0.890309
Q9H910	JPT2	Jupiter microtubule associated homolog 2	-0.431892	0.173003
Q9H993	ARMT1	Damage-control phosphatase ARMT1	0.364858	0.128517
Q9H9B4	SFXN1	Sideroflexin-1	0.0556602	0.752292
Q9H9P8	L2HGDH	L-2-hydroxyglutarate dehydrogenase	0.0802171	0.673362
Q9H9T3	ELP3	Elongator complex protein 3	-0.346355	0.422184
Q9HAB8	PPCS	Phosphopantothenate--cysteine ligase	1.87607	0.0467637
Q9HAV4	XPO5	Exportin-5	1.30414	0.0331978
Q9HAV7	GRPEL1	GrpE protein homolog 1	-0.078187	0.74309
Q9HB07	MYG1	MYG1 exonuclease	-0.419651	0.310763
Q9HB71	CACYBP	Calcyclin-binding protein	-0.0210161	0.910617
Q9HC35	EML4	Echinoderm microtubule-associated protein-like 4	-0.129425	0.505049
Q9HC38	GLOD4	Glyoxalase domain-containing protein 4	0.349631	0.0312958
Q9HCC0	MCCC2	Methylcrotonoyl-CoA carboxylase beta chain	0.224244	0.257173
Q9HCE1	MOV10	Helicase MOV-10	0.602115	0.226717
Q9HCN8	SDF2L1	Stromal cell-derived factor 2-like protein 1	-0.244988	0.284689
Q9HCY8	S100A14	Protein S100-A14	0.23234	0.18852
Q9HD33	MRPL47	39S ribosomal protein L47	0.147923	0.378419
Q9HD45	TM9SF3	Transmembrane 9 superfamily member 3	0.34451	0.109986
Q9HDC9	APMAP	Adipocyte plasma membrane-associated protein	0.264575	0.265367
Q9NNW5	WDR6	WD repeat-containing protein 6	-1.01877	0.0168021
Q9NP72	RAB18	Ras-related protein Rab-18	0.901553	0.0528281
Q9NP79	VTA1	Vacuolar protein sorting-associated protein VTA1 homolog	-0.102842	0.840969
Q9NPD3	EXOSC4	Exosome complex component RRP41	0.369663	0.138394
Q9NPD8	UBE2T	Ubiquitin-conjugating enzyme E2 T	-0.569326	0.105273
Q9NPJ3	ACOT13	Acyl-coenzyme A thioesterase 13	-0.309977	0.107375
Q9NPJ6	MED4	Mediator of RNA polymerase II transcription subunit 4	-0.41614	0.247473
Q9NQC3	RTN4	Reticulon-4	-0.198876	0.641958
Q9NQE9	HINT3	Histidine triad nucleotide-binding protein 3	-0.0218913	0.91749
Q9NQT5	EXOSC3	Exosome complex component RRP40	-0.119403	0.363228
Q9NR30	DDX21	Nucleolar RNA helicase 2	-1.02951	0.0796929
Q9NR31	SAR1A	GTP-binding protein SAR1a	0.059661	0.763509
Q9NR45	NANS	Sialic acid synthase	-0.0111065	0.935303
Q9NR56	MBNL1	Muscleblind-like protein 1	-0.292689	0.259797
Q9NRF9	POLE3	DNA polymerase epsilon subunit 3	0.0242476	0.870548
Q9NRW7	VPS45	Vacuolar protein sorting-associated protein 45	0.184344	0.762773
Q9NSD9	FARSB	Phenylalanine--tRNA ligase beta subunit	0.17293	0.325163
Q9NSE4	IARS2	Isoleucine--tRNA ligase	-0.0787199	0.912334
Q9NT62	ATG3	Ubiquitin-like-conjugating enzyme ATG3	0.168873	0.50679
Q9NTJ3	SMC4	Structural maintenance of chromosomes protein 4	0.0184184	0.949562
Q9NTK5	OLA1	Obg-like ATPase 1	-0.15853	0.65806
Q9NTZ6	RBM12	RNA-binding protein 12	-0.00681582	0.977934
Q9NUI1	DECR2	Peroxisomal 2	-0.339496	0.0994749
Q9NUQ6	SPATS2L	SPATS2-like protein	0.246945	0.740694
Q9NV06	DCAF13	DDB1- and CUL4-associated factor 13	1.14625	0.196383
Q9NVA2	SEPTIN11	Septin-11	-0.159558	0.747984
Q9NVI1	FANCI	Fanconi anemia group I protein	-0.113265	0.428724
Q9NVP1	DDX18	ATP-dependent RNA helicase DDX18	0.207163	0.31968
Q9NVP2	ASF1B	Histone chaperone ASF1B	-0.0527801	0.828617
Q9NW64	RBM22	Pre-mRNA-splicing factor RBM22	-0.0159472	0.916638
Q9NWT8	AURKAIP1	Aurora kinase A-interacting protein	-0.116079	0.751266
Q9NWU5	MRPL22	39S ribosomal protein L22	0.0930509	0.642803
Q9NX14	NDUFB11	NADH dehydrogenase [ubiquinone] 1 beta subcomplex subunit 11	-0.266173	0.355682
Q9NX20	MRPL16	39S ribosomal protein L16	-0.385248	0.138432
Q9NX47	MARCHF5	E3 ubiquitin-protein ligase MARCHF5	0.0322385	0.932136
Q9NX58	LYAR	Cell growth-regulating nucleolar protein	-0.816087	0.00519192
Q9NXG2	THUMPD1	THUMP domain-containing protein 1	-0.249509	0.808236
Q9NXR7	BABAM2	BRISC and BRCA1-A complex member 2	-0.0660211	0.750237
Q9NXW9	ALKBH4	Alpha-ketoglutarate-dependent dioxygenase alkB homolog 4	-0.161738	0.354784
Q9NY33	DPP3	Dipeptidyl peptidase 3	0.352717	0.514458
Q9NYF8	BCLAF1	Bcl-2-associated transcription factor 1	0.443997	0.100503
Q9NYK1	TLR7	Toll-like receptor 7	-1.40527	0.00597908
Q9NYL9	TMOD3	Tropomodulin-3	0.200641	0.37506
Q9NYU2	UGGT1	UDP-glucose:glycoprotein glucosyltransferase 1	0.16167	0.542616
Q9NZ01	TECR	Very-long-chain enoyl-CoA reductase	-0.206118	0.533316
Q9NZ45	CISD1	CDGSH iron-sulfur domain-containing protein 1	0.312485	0.586827
Q9NZB2	FAM120A	Constitutive coactivator of PPAR-gamma-like protein 1	0.0655916	0.752381
Q9NZJ9	NUDT4	Diphosphoinositol polyphosphate phosphohydrolase 2	-0.126546	0.708838
Q9NZL9	MAT2B	Methionine adenosyltransferase 2 subunit beta	-0.296197	0.0799612
Q9NZM1	MYOF	Myoferlin	-0.0197723	0.922789
Q9NZT2	OGFR	Opioid growth factor receptor	0.277065	0.129735
Q9P035	HACD3	Very-long-chain (3R)-3-hydroxyacyl-CoA dehydratase 3	0.150338	0.364635
Q9P0L0	VAPA	Vesicle-associated membrane protein-associated protein A	-0.375129	0.243123
Q9P0S3	ORMDL1	ORM1-like protein 1	-0.657707	0.00279389
Q9P258	RCC2	Protein RCC2	0.14308	0.58989
Q9P287	BCCIP	BRCA2 and CDKN1A-interacting protein	-0.267046	0.537576
Q9P2E9	RRBP1	Ribosome-binding protein 1	0.335193	0.196474
Q9P2I0	CPSF2	Cleavage and polyadenylation specificity factor subunit 2	-0.113048	0.524482
Q9P2J5	LARS1	Leucine--tRNA ligase	0.0731006	0.721531
Q9P2M7	CGN	Cingulin	0.103065	0.635415
Q9P2T1	GMPR2	GMP reductase 2	-0.257474	0.633923
Q9P2X0	DPM3	Dolichol-phosphate mannosyltransferase subunit 3	0.498669	0.0349755
Q9UBB4	ATXN10	Ataxin-10	0.960642	0.0462711
Q9UBE0	SAE1	SUMO-activating enzyme subunit 1	0.703639	0.128817
Q9UBF2	COPG2	Coatomer subunit gamma-2	0.498346	0.105128
Q9UBM7	DHCR7	7-dehydrocholesterol reductase	-0.0817313	0.746526
Q9UBQ0	VPS29	Vacuolar protein sorting-associated protein 29	0.150097	0.599788
Q9UBQ5	EIF3K	Eukaryotic translation initiation factor 3 subunit K	-0.164432	0.458184
Q9UBQ7	GRHPR	Glyoxylate reductase/hydroxypyruvate reductase	0.498335	0.309968
Q9UBT2	UBA2	SUMO-activating enzyme subunit 2	0.314693	0.478417
Q9UBX3	SLC25A10	Mitochondrial dicarboxylate carrier	0.394288	0.205758
Q9UDW1	UQCR10	Cytochrome b-c1 complex subunit 9	-0.801756	0.044003
Q9UFN0	NIPSNAP3A	Protein NipSnap homolog 3A	-0.796083	0.00795194
Q9UGI8	TES	Testin	1.50359	0.0459967
Q9UGV2	NDRG3	Protein NDRG3	0.25124	0.239896
Q9UHB6	LIMA1	LIM domain and actin-binding protein 1	0.398138	0.304292
Q9UHB9	SRP68	Signal recognition particle subunit SRP68	0.374964	0.0309453
Q9UHD1	CHORDC1	Cysteine and histidine-rich domain-containing protein 1	0.434496	0.168866
Q9UHD8	SEPTIN9	Septin-9	0.113754	0.538419
Q9UHG3	PCYOX1	Prenylcysteine oxidase 1	4.86226	0.0104907
Q9UHQ9	CYB5R1	NADH-cytochrome b5 reductase 1	-0.0281558	0.903967
Q9UHV9	PFDN2	Prefoldin subunit 2	0.132126	0.776229
Q9UHX1	PUF60	Poly(U)-binding-splicing factor PUF60	0.065351	0.904632
Q9UI10	EIF2B4	Translation initiation factor eIF-2B subunit delta	-0.105396	0.638853
Q9UI30	TRMT112	Multifunctional methyltransferase subunit TRM112-like protein	-0.312045	0.0791506
Q9UIA9	XPO7	Exportin-7	-1.32089	0.00238357
Q9UJ70	NAGK	N-acetyl-D-glucosamine kinase	-0.0314677	0.90268
Q9UJA5	TRMT6	tRNA (adenine(58)-N(1))-methyltransferase non-catalytic subunit TRM6	0.221668	0.390893
Q9UJC3	HOOK1	Protein Hook homolog 1	0.0817796	0.784229
Q9UJS0	SLC25A13	Calcium-binding mitochondrial carrier protein Aralar2	0.61767	0.0318351
Q9UJU6	DBNL	Drebrin-like protein	0.292431	0.179801
Q9UJY1	HSPB8	Heat shock protein beta-8	0.0247076	0.923618
Q9UK45	LSM7	U6 snRNA-associated Sm-like protein LSm7	0.0646657	0.856686
Q9UK59	DBR1	Lariat debranching enzyme	0.110056	0.527502
Q9UKD2	MRTO4	mRNA turnover protein 4 homolog	-0.231605	0.517817
Q9UKK9	NUDT5	ADP-sugar pyrophosphatase	0.359441	0.061649
Q9UKM9	RALY	RNA-binding protein Raly	-0.542617	0.0251021
Q9UKN8	GTF3C4	General transcription factor 3C polypeptide 4	-0.00198638	0.995163
Q9UKR5	ERG28	Ergosterol biosynthetic protein 28 homolog	-0.266506	0.139145
Q9UKV8	AGO2	Protein argonaute-2	0.514716	0.214787
Q9UKX7	NUP50	Nuclear pore complex protein Nup50	0.335109	0.247783
Q9UL25	RAB21	Ras-related protein Rab-21	-0.30105	0.212124
Q9UL46	PSME2	Proteasome activator complex subunit 2	0.42717	0.018738
Q9ULA0	DNPEP	Aspartyl aminopeptidase	0.299777	0.101669
Q9ULC4	MCTS1	Malignant T-cell-amplified sequence 1	-0.02532	0.952347
Q9ULJ6	ZMIZ1	Zinc finger MIZ domain-containing protein 1	-0.262863	0.183497
Q9ULT8	HECTD1	E3 ubiquitin-protein ligase HECTD1	2.36872	0.00811765
Q9ULV4	CORO1C	Coronin-1C	-0.28929	0.178923
Q9ULZ3	PYCARD	Apoptosis-associated speck-like protein containing a CARD	-0.0844416	0.758271
Q9UM54	MYO6	Unconventional myosin-VI	0.964604	0.0464553
Q9UMR2	DDX19B	ATP-dependent RNA helicase DDX19B	1.10149	0.00209564
Q9UMS4	PRPF19	Pre-mRNA-processing factor 19	-0.279452	0.151434
Q9UN81	L1RE1	LINE-1 retrotransposable element ORF1 protein	0.21582	0.358432
Q9UN86	G3BP2	Ras GTPase-activating protein-binding protein 2	0.354798	0.204153
Q9UNE7	STUB1	E3 ubiquitin-protein ligase CHIP	0.48357	0.330219
Q9UNF0	PACSIN2	Protein kinase C and casein kinase substrate in neurons protein 2	0.299637	0.417554
Q9UNH7	SNX6	Sorting nexin-6	0.339309	0.43055
Q9UNM6	PSMD13	26S proteasome non-ATPase regulatory subunit 13	0.146967	0.338271
Q9UNZ2	NSFL1C	NSFL1 cofactor p47	0.10314	0.717016
Q9UP83	COG5	Conserved oligomeric Golgi complex subunit 5	0.073621	0.780354
Q9UPN9	TRIM33	E3 ubiquitin-protein ligase TRIM33	0.539801	0.24763
Q9UQ35	SRRM2	Serine/arginine repetitive matrix protein 2	-0.273685	0.309911
Q9UQ80	PA2G4	Proliferation-associated protein 2G4	0.0860636	0.641786
Q9UQ88	CDK11A	Cyclin-dependent kinase 11A	-0.426494	0.155352
Q9UQE7	SMC3	Structural maintenance of chromosomes protein 3	0.204401	0.268502
Q9Y224	RTRAF	RNA transcription	-0.801286	0.399365
Q9Y230	RUVBL2	RuvB-like 2	-0.0560334	0.750661
Q9Y237	PIN4	Peptidyl-prolyl cis-trans isomerase NIMA-interacting 4	-0.570297	0.135763
Q9Y262	EIF3L	Eukaryotic translation initiation factor 3 subunit L	0.427027	0.024162
Q9Y263	PLAA	Phospholipase A-2-activating protein	0.169796	0.391781
Q9Y265	RUVBL1	RuvB-like 1	0.0799205	0.541119
Q9Y266	NUDC	Nuclear migration protein nudC	0.175144	0.256264
Q9Y277	VDAC3	Voltage-dependent anion-selective channel protein 3	1.41321	0.000110485
Q9Y282	ERGIC3	Endoplasmic reticulum-Golgi intermediate compartment protein 3	0.063016	0.811867
Q9Y285	FARSA	Phenylalanine--tRNA ligase alpha subunit	-1.95473	0.0170941
Q9Y291	MRPS33	28S ribosomal protein S33	-0.844682	0.0256833
Q9Y2A7	NCKAP1	Nck-associated protein 1	-0.314027	0.578729
Q9Y2L1	DIS3	Exosome complex exonuclease RRP44	0.590654	0.301417
Q9Y2Q3	GSTK1	Glutathione S-transferase kappa 1	0.0857028	0.626853
Q9Y2Q9	MRPS28	28S ribosomal protein S28	-0.165127	0.581675
Q9Y2R9	MRPS7	28S ribosomal protein S7	-0.534183	0.416803
Q9Y2T2	AP3M1	AP-3 complex subunit mu-1	-0.0632037	0.7585
Q9Y2V2	CARHSP1	Calcium-regulated heat-stable protein 1	0.369261	0.297492
Q9Y2W1	THRAP3	Thyroid hormone receptor-associated protein 3	-0.529935	0.140395
Q9Y2X3	NOP58	Nucleolar protein 58	-0.491745	0.301551
Q9Y2Z0	SUGT1	Protein SGT1 homolog	0.0101391	0.983012
Q9Y2Z4	YARS2	Tyrosine--tRNA ligase	-0.845813	0.307761
Q9Y314	NOSIP	Nitric oxide synthase-interacting protein	0.332926	0.138148
Q9Y365	STARD10	START domain-containing protein 10	0.387468	0.112179
Q9Y383	LUC7L2	Putative RNA-binding protein Luc7-like 2	-0.323479	0.114763
Q9Y394	DHRS7	Dehydrogenase/reductase SDR family member 7	0.416247	0.0941142
Q9Y3A3	MOB4	MOB-like protein phocein	0.0423554	0.946983
Q9Y3A5	SBDS	Ribosome maturation protein SBDS	-0.526691	0.436251
Q9Y3B3	TMED7	Transmembrane emp24 domain-containing protein 7	-0.043211	0.906357
Q9Y3B3	TMED7	Transmembrane emp24 domain-containing protein 7	-0.043211	0.906357
Q9Y3B4	SF3B6	Splicing factor 3B subunit 6	-0.166803	0.380966
Q9Y3C1	NOP16	Nucleolar protein 16	0.0587966	0.812834
Q9Y3C6	PPIL1	Peptidyl-prolyl cis-trans isomerase-like 1	-0.431747	0.121182
Q9Y3D9	MRPS23	28S ribosomal protein S23	-0.50772	0.0117787
Q9Y3E2	BOLA1	BolA-like protein 1	0.0510349	0.80872
Q9Y3E5	PTRH2	Peptidyl-tRNA hydrolase 2	-0.331528	0.415899
Q9Y3E7	CHMP3	Charged multivesicular body protein 3	0.115066	0.542291
Q9Y3E7	CHMP3	Charged multivesicular body protein 3	0.115066	0.542291
Q9Y3F4	STRAP	Serine-threonine kinase receptor-associated protein	0.362771	0.129225
Q9Y3I0	RTCB	RNA-splicing ligase RtcB homolog	0.28403	0.170533
Q9Y3P9	RABGAP1	Rab GTPase-activating protein 1	-0.522215	0.0553817
Q9Y3Q8	TSC22D4	TSC22 domain family protein 4	-0.385448	0.157719
Q9Y3U8	RPL36	60S ribosomal protein L36	-0.593757	0.048757
Q9Y3Y2	CHTOP	Chromatin target of PRMT1 protein	0.234311	0.393695
Q9Y3Z3	SAMHD1	Deoxynucleoside triphosphate triphosphohydrolase SAMHD1	-0.126148	0.710959
Q9Y490	TLN1	Talin-1	0.757893	0.160307
Q9Y4B6	DCAF1	DDB1- and CUL4-associated factor 1	0.105937	0.637571
Q9Y4L1	HYOU1	Hypoxia up-regulated protein 1	0.0562171	0.809422
Q9Y4P3	TBL2	Transducin beta-like protein 2	-0.222038	0.333284
Q9Y4W6	AFG3L2	AFG3-like protein 2	0.101254	0.607953
Q9Y4X5	ARIH1	E3 ubiquitin-protein ligase ARIH1	-1.05938	0.00567317
Q9Y508	RNF114	E3 ubiquitin-protein ligase RNF114	0.339339	0.122352
Q9Y512	SAMM50	Sorting and assembly machinery component 50 homolog	0.75596	0.0313687
Q9Y520	PRRC2C	Protein PRRC2C	0.437716	0.16871
Q9Y530	OARD1	ADP-ribose glycohydrolase OARD1	-0.124536	0.576295
Q9Y570	PPME1	Protein phosphatase methylesterase 1	0.273261	0.68187
Q9Y5A9	YTHDF2	YTH domain-containing family protein 2	0.987659	0.0988572
Q9Y5B9	SUPT16H	FACT complex subunit SPT16	-0.45207	0.182231
Q9Y5L0	TNPO3	Transportin-3	0.388289	0.339224
Q9Y5P4	CERT1	Ceramide transfer protein	0.0688403	0.889664
Q9Y5P6	GMPPB	Mannose-1-phosphate guanyltransferase beta	0.672292	0.270782
Q9Y5X3	SNX5	Sorting nexin-5	0.503611	0.0166706
Q9Y606	PUS1	tRNA pseudouridine synthase A	-0.377605	0.304168
Q9Y613	FHOD1	FH1/FH2 domain-containing protein 1	-1.62419	0.00929928
Q9Y617	PSAT1	Phosphoserine aminotransferase	0.0613319	0.755439
Q9Y678	COPG1	Coatomer subunit gamma-1	0.0282828	0.884832
Q9Y696	CLIC4	Chloride intracellular channel protein 4	-0.378279	0.185149
Q9Y6B6	SAR1B	GTP-binding protein SAR1b	0.152231	0.734149
Q9Y6C9	MTCH2	Mitochondrial carrier homolog 2	-0.0258429	0.95881
Q9Y6G9	DYNC1LI1	Cytoplasmic dynein 1 light intermediate chain 1	1.34918	0.0187255
Q9Y6I8	PXMP4	Peroxisomal membrane protein 4	-0.38048	0.369219
Q9Y6I9	TEX264	Testis-expressed protein 264	-0.831937	0.0313308
Q9Y6K5	OAS3	2'-5'-oligoadenylate synthase 3	0.0524426	0.788221
Q9Y6M9	NDUFB9	NADH dehydrogenase [ubiquinone] 1 beta subcomplex subunit 9	-0.269001	0.228274
Q9Y6Q5	AP1M2	AP-1 complex subunit mu-2	0.17284	0.376723
Q9Y6X8	ZHX2	Zinc fingers and homeoboxes protein 2	0.235416	0.443982
Q9Y6Y8	SEC23IP	SEC23-interacting protein	-0.53917	0.318773

## Sheet: Table S7
KEGG analysis of highly enriched proteins using TA8 80 mM
UNIPROT	SYMBOL	ID	Description	KEGG.category	GeneRatio	BgRatio	p-value	geneID	Count
O00233	PSMD9	hsa05010	26S proteasome non-ATPase regulatory subunit 9	Alzheimer disease	9/52	384/8105	0.000657702	5715/10313/4538/5702/5685/6389/5701/5704/11047	9
O00233	PSMD9	hsa03050	26S proteasome non-ATPase regulatory subunit 9	Proteasome	7/52	46/8105	1.30209e-08	5715/5702/5685/5698/5701/5704/11047	7
O00233	PSMD9	hsa05022	26S proteasome non-ATPase regulatory subunit 9	Pathways of neurodegeneration - multiple diseases	11/52	476/8105	0.000171334	5715/4538/5702/5685/6389/5701/3064/5704/5861/581/11047	11
O00233	PSMD9	hsa05017	26S proteasome non-ATPase regulatory subunit 9	Spinocerebellar ataxia	6/52	143/8105	0.000283487	5715/5702/5685/5701/5704/11047	6
O00233	PSMD9	hsa05014	26S proteasome non-ATPase regulatory subunit 9	Amyotrophic lateral sclerosis	12/52	364/8105	2.27579e-06	5715/4538/5702/5685/6389/5701/5704/311/5861/581/11047/79902	12
O00233	PSMD9	hsa05020	26S proteasome non-ATPase regulatory subunit 9	Prion disease	9/52	273/8105	5.04399e-05	5715/4538/5702/5685/6389/5701/5704/581/11047	9
O00233	PSMD9	hsa05016	26S proteasome non-ATPase regulatory subunit 9	Huntington disease	10/52	306/8105	1.96168e-05	5715/4538/5702/5685/6389/5701/3064/5704/581/11047	10
O00233	PSMD9	hsa05012	26S proteasome non-ATPase regulatory subunit 9	Parkinson disease	10/52	266/8105	5.72947e-06	5715/4538/5702/5685/6389/5701/5704/581/11047/2778	10
O95197	RTN3	hsa05010	Reticulon-3	Alzheimer disease	9/52	384/8105	0.000657702	5715/10313/4538/5702/5685/6389/5701/5704/11047	9
P03905	ND4	hsa05022	NADH-ubiquinone oxidoreductase chain 4	Pathways of neurodegeneration - multiple diseases	11/52	476/8105	0.000171334	5715/4538/5702/5685/6389/5701/3064/5704/5861/581/11047	11
P03905	ND4	hsa05012	NADH-ubiquinone oxidoreductase chain 4	Parkinson disease	10/52	266/8105	5.72947e-06	5715/4538/5702/5685/6389/5701/5704/581/11047/2778	10
P03905	ND4	hsa05014	NADH-ubiquinone oxidoreductase chain 4	Amyotrophic lateral sclerosis	12/52	364/8105	2.27579e-06	5715/4538/5702/5685/6389/5701/5704/311/5861/581/11047/79902	12
P03905	ND4	hsa05020	NADH-ubiquinone oxidoreductase chain 4	Prion disease	9/52	273/8105	5.04399e-05	5715/4538/5702/5685/6389/5701/5704/581/11047	9
P03905	ND4	hsa05016	NADH-ubiquinone oxidoreductase chain 4	Huntington disease	10/52	306/8105	1.96168e-05	5715/4538/5702/5685/6389/5701/3064/5704/581/11047	10
P03905	ND4	hsa05010	NADH-ubiquinone oxidoreductase chain 4	Alzheimer disease	9/52	384/8105	0.000657702	5715/10313/4538/5702/5685/6389/5701/5704/11047	9
P04181	OAT	hsa00330	Ornithine aminotransferase mitochondrial	Arginine and proline metabolism	3/52	51/8105	0.00417572	4942/5033/501	3
P0DN79	CBSL	hsa00260	Cystathionine beta-synthase-like protein	Glycine, serine and threonine metabolism	3/52	40/8105	0.00208174	875/102724560/501	3
P0DN79	CBS	hsa00260	Cystathionine beta-synthase-like protein	Glycine, serine and threonine metabolism	3/52	40/8105	0.00208174	875/102724560/501	3
P13674	P4HA1	hsa00330	Prolyl 4-hydroxylase subunit alpha-1	Arginine and proline metabolism	3/52	51/8105	0.00417572	4942/5033/501	3
P17980	PSMC3	hsa05010	26S proteasome regulatory subunit 6A	Alzheimer disease	9/52	384/8105	0.000657702	5715/10313/4538/5702/5685/6389/5701/5704/11047	9
P17980	PSMC3	hsa05016	26S proteasome regulatory subunit 6A	Huntington disease	10/52	306/8105	1.96168e-05	5715/4538/5702/5685/6389/5701/3064/5704/581/11047	10
P17980	PSMC3	hsa03050	26S proteasome regulatory subunit 6A	Proteasome	7/52	46/8105	1.30209e-08	5715/5702/5685/5698/5701/5704/11047	7
P17980	PSMC3	hsa05014	26S proteasome regulatory subunit 6A	Amyotrophic lateral sclerosis	12/52	364/8105	2.27579e-06	5715/4538/5702/5685/6389/5701/5704/311/5861/581/11047/79902	12
P17980	PSMC3	hsa05017	26S proteasome regulatory subunit 6A	Spinocerebellar ataxia	6/52	143/8105	0.000283487	5715/5702/5685/5701/5704/11047	6
P17980	PSMC3	hsa05020	26S proteasome regulatory subunit 6A	Prion disease	9/52	273/8105	5.04399e-05	5715/4538/5702/5685/6389/5701/5704/581/11047	9
P17980	PSMC3	hsa05012	26S proteasome regulatory subunit 6A	Parkinson disease	10/52	266/8105	5.72947e-06	5715/4538/5702/5685/6389/5701/5704/581/11047/2778	10
P17980	PSMC3	hsa05022	26S proteasome regulatory subunit 6A	Pathways of neurodegeneration - multiple diseases	11/52	476/8105	0.000171334	5715/4538/5702/5685/6389/5701/3064/5704/5861/581/11047	11
P25789	PSMA4	hsa05014	Proteasome subunit alpha type-4	Amyotrophic lateral sclerosis	12/52	364/8105	2.27579e-06	5715/4538/5702/5685/6389/5701/5704/311/5861/581/11047/79902	12
P25789	PSMA4	hsa05010	Proteasome subunit alpha type-4	Alzheimer disease	9/52	384/8105	0.000657702	5715/10313/4538/5702/5685/6389/5701/5704/11047	9
P25789	PSMA4	hsa05020	Proteasome subunit alpha type-4	Prion disease	9/52	273/8105	5.04399e-05	5715/4538/5702/5685/6389/5701/5704/581/11047	9
P25789	PSMA4	hsa05017	Proteasome subunit alpha type-4	Spinocerebellar ataxia	6/52	143/8105	0.000283487	5715/5702/5685/5701/5704/11047	6
P25789	PSMA4	hsa03050	Proteasome subunit alpha type-4	Proteasome	7/52	46/8105	1.30209e-08	5715/5702/5685/5698/5701/5704/11047	7
P25789	PSMA4	hsa05016	Proteasome subunit alpha type-4	Huntington disease	10/52	306/8105	1.96168e-05	5715/4538/5702/5685/6389/5701/3064/5704/581/11047	10
P25789	PSMA4	hsa05012	Proteasome subunit alpha type-4	Parkinson disease	10/52	266/8105	5.72947e-06	5715/4538/5702/5685/6389/5701/5704/581/11047/2778	10
P25789	PSMA4	hsa05022	Proteasome subunit alpha type-4	Pathways of neurodegeneration - multiple diseases	11/52	476/8105	0.000171334	5715/4538/5702/5685/6389/5701/3064/5704/5861/581/11047	11
P28065	PSMB9	hsa03050	Proteasome subunit beta type-9	Proteasome	7/52	46/8105	1.30209e-08	5715/5702/5685/5698/5701/5704/11047	7
P30084	ECHS1	hsa00280	Enoyl-CoA hydratase mitochondrial	Valine, leucine and isoleucine degradation	3/52	48/8105	0.00351526	1892/3030/501	3
P30084	ECHS1	hsa00071	Enoyl-CoA hydratase mitochondrial	Fatty acid degradation	4/52	43/8105	0.000154552	1892/3030/501/37	4
P30084	ECHS1	hsa00410	Enoyl-CoA hydratase mitochondrial	beta-Alanine metabolism	3/52	31/8105	0.000986388	1892/3030/501	3
P30084	ECHS1	hsa00380	Enoyl-CoA hydratase mitochondrial	Tryptophan metabolism	3/52	42/8105	0.00239714	1892/3030/501	3
P31040	SDHA	hsa05022	Succinate dehydrogenase [ubiquinone] flavoprotein subunit mitochondrial	Pathways of neurodegeneration - multiple diseases	11/52	476/8105	0.000171334	5715/4538/5702/5685/6389/5701/3064/5704/5861/581/11047	11
P31040	SDHA	hsa05014	Succinate dehydrogenase [ubiquinone] flavoprotein subunit mitochondrial	Amyotrophic lateral sclerosis	12/52	364/8105	2.27579e-06	5715/4538/5702/5685/6389/5701/5704/311/5861/581/11047/79902	12
P31040	SDHA	hsa05016	Succinate dehydrogenase [ubiquinone] flavoprotein subunit mitochondrial	Huntington disease	10/52	306/8105	1.96168e-05	5715/4538/5702/5685/6389/5701/3064/5704/581/11047	10
P31040	SDHA	hsa05012	Succinate dehydrogenase [ubiquinone] flavoprotein subunit mitochondrial	Parkinson disease	10/52	266/8105	5.72947e-06	5715/4538/5702/5685/6389/5701/5704/581/11047/2778	10
P31040	SDHA	hsa05010	Succinate dehydrogenase [ubiquinone] flavoprotein subunit mitochondrial	Alzheimer disease	9/52	384/8105	0.000657702	5715/10313/4538/5702/5685/6389/5701/5704/11047	9
P31040	SDHA	hsa05020	Succinate dehydrogenase [ubiquinone] flavoprotein subunit mitochondrial	Prion disease	9/52	273/8105	5.04399e-05	5715/4538/5702/5685/6389/5701/5704/581/11047	9
P35998	PSMC2	hsa05012	26S proteasome regulatory subunit 7	Parkinson disease	10/52	266/8105	5.72947e-06	5715/4538/5702/5685/6389/5701/5704/581/11047/2778	10
P35998	PSMC2	hsa05016	26S proteasome regulatory subunit 7	Huntington disease	10/52	306/8105	1.96168e-05	5715/4538/5702/5685/6389/5701/3064/5704/581/11047	10
P35998	PSMC2	hsa05014	26S proteasome regulatory subunit 7	Amyotrophic lateral sclerosis	12/52	364/8105	2.27579e-06	5715/4538/5702/5685/6389/5701/5704/311/5861/581/11047/79902	12
P35998	PSMC2	hsa03050	26S proteasome regulatory subunit 7	Proteasome	7/52	46/8105	1.30209e-08	5715/5702/5685/5698/5701/5704/11047	7
P35998	PSMC2	hsa05020	26S proteasome regulatory subunit 7	Prion disease	9/52	273/8105	5.04399e-05	5715/4538/5702/5685/6389/5701/5704/581/11047	9
P35998	PSMC2	hsa05010	26S proteasome regulatory subunit 7	Alzheimer disease	9/52	384/8105	0.000657702	5715/10313/4538/5702/5685/6389/5701/5704/11047	9
P35998	PSMC2	hsa05017	26S proteasome regulatory subunit 7	Spinocerebellar ataxia	6/52	143/8105	0.000283487	5715/5702/5685/5701/5704/11047	6
P35998	PSMC2	hsa05022	26S proteasome regulatory subunit 7	Pathways of neurodegeneration - multiple diseases	11/52	476/8105	0.000171334	5715/4538/5702/5685/6389/5701/3064/5704/5861/581/11047	11
P40939	HADHA	hsa00380	Trifunctional enzyme subunit alpha mitochondrial	Tryptophan metabolism	3/52	42/8105	0.00239714	1892/3030/501	3
P40939	HADHA	hsa00410	Trifunctional enzyme subunit alpha mitochondrial	beta-Alanine metabolism	3/52	31/8105	0.000986388	1892/3030/501	3
P40939	HADHA	hsa00071	Trifunctional enzyme subunit alpha mitochondrial	Fatty acid degradation	4/52	43/8105	0.000154552	1892/3030/501/37	4
P40939	HADHA	hsa00280	Trifunctional enzyme subunit alpha mitochondrial	Valine, leucine and isoleucine degradation	3/52	48/8105	0.00351526	1892/3030/501	3
P42858	HTT	hsa05022	Huntingtin	Pathways of neurodegeneration - multiple diseases	11/52	476/8105	0.000171334	5715/4538/5702/5685/6389/5701/3064/5704/5861/581/11047	11
P42858	HTT	hsa05016	Huntingtin	Huntington disease	10/52	306/8105	1.96168e-05	5715/4538/5702/5685/6389/5701/3064/5704/581/11047	10
P43686	PSMC4	hsa05014	26S proteasome regulatory subunit 6B	Amyotrophic lateral sclerosis	12/52	364/8105	2.27579e-06	5715/4538/5702/5685/6389/5701/5704/311/5861/581/11047/79902	12
P43686	PSMC4	hsa05020	26S proteasome regulatory subunit 6B	Prion disease	9/52	273/8105	5.04399e-05	5715/4538/5702/5685/6389/5701/5704/581/11047	9
P43686	PSMC4	hsa05012	26S proteasome regulatory subunit 6B	Parkinson disease	10/52	266/8105	5.72947e-06	5715/4538/5702/5685/6389/5701/5704/581/11047/2778	10
P43686	PSMC4	hsa05010	26S proteasome regulatory subunit 6B	Alzheimer disease	9/52	384/8105	0.000657702	5715/10313/4538/5702/5685/6389/5701/5704/11047	9
P43686	PSMC4	hsa05022	26S proteasome regulatory subunit 6B	Pathways of neurodegeneration - multiple diseases	11/52	476/8105	0.000171334	5715/4538/5702/5685/6389/5701/3064/5704/5861/581/11047	11
P43686	PSMC4	hsa03050	26S proteasome regulatory subunit 6B	Proteasome	7/52	46/8105	1.30209e-08	5715/5702/5685/5698/5701/5704/11047	7
P43686	PSMC4	hsa05016	26S proteasome regulatory subunit 6B	Huntington disease	10/52	306/8105	1.96168e-05	5715/4538/5702/5685/6389/5701/3064/5704/581/11047	10
P43686	PSMC4	hsa05017	26S proteasome regulatory subunit 6B	Spinocerebellar ataxia	6/52	143/8105	0.000283487	5715/5702/5685/5701/5704/11047	6
P49419	ALDH7A1	hsa00071	Alpha-aminoadipic semialdehyde dehydrogenase	Fatty acid degradation	4/52	43/8105	0.000154552	1892/3030/501/37	4
P49419	ALDH7A1	hsa00260	Alpha-aminoadipic semialdehyde dehydrogenase	Glycine, serine and threonine metabolism	3/52	40/8105	0.00208174	875/102724560/501	3
P49419	ALDH7A1	hsa00380	Alpha-aminoadipic semialdehyde dehydrogenase	Tryptophan metabolism	3/52	42/8105	0.00239714	1892/3030/501	3
P49419	ALDH7A1	hsa00410	Alpha-aminoadipic semialdehyde dehydrogenase	beta-Alanine metabolism	3/52	31/8105	0.000986388	1892/3030/501	3
P49419	ALDH7A1	hsa00330	Alpha-aminoadipic semialdehyde dehydrogenase	Arginine and proline metabolism	3/52	51/8105	0.00417572	4942/5033/501	3
P49419	ALDH7A1	hsa00280	Alpha-aminoadipic semialdehyde dehydrogenase	Valine, leucine and isoleucine degradation	3/52	48/8105	0.00351526	1892/3030/501	3
P49748	ACADVL	hsa00071	Very long-chain specific acyl-CoA dehydrogenase mitochondrial	Fatty acid degradation	4/52	43/8105	0.000154552	1892/3030/501/37	4
P50995	ANXA11	hsa05014	Annexin A11	Amyotrophic lateral sclerosis	12/52	364/8105	2.27579e-06	5715/4538/5702/5685/6389/5701/5704/311/5861/581/11047/79902	12
P62820	RAB1A	hsa05014	Ras-related protein Rab-1A	Amyotrophic lateral sclerosis	12/52	364/8105	2.27579e-06	5715/4538/5702/5685/6389/5701/5704/311/5861/581/11047/79902	12
P62820	RAB1A	hsa05022	Ras-related protein Rab-1A	Pathways of neurodegeneration - multiple diseases	11/52	476/8105	0.000171334	5715/4538/5702/5685/6389/5701/3064/5704/5861/581/11047	11
Q07812	BAX	hsa05016	Apoptosis regulator BAX	Huntington disease	10/52	306/8105	1.96168e-05	5715/4538/5702/5685/6389/5701/3064/5704/581/11047	10
Q07812	BAX	hsa05012	Apoptosis regulator BAX	Parkinson disease	10/52	266/8105	5.72947e-06	5715/4538/5702/5685/6389/5701/5704/581/11047/2778	10
Q07812	BAX	hsa05022	Apoptosis regulator BAX	Pathways of neurodegeneration - multiple diseases	11/52	476/8105	0.000171334	5715/4538/5702/5685/6389/5701/3064/5704/5861/581/11047	11
Q07812	BAX	hsa05014	Apoptosis regulator BAX	Amyotrophic lateral sclerosis	12/52	364/8105	2.27579e-06	5715/4538/5702/5685/6389/5701/5704/311/5861/581/11047/79902	12
Q07812	BAX	hsa05020	Apoptosis regulator BAX	Prion disease	9/52	273/8105	5.04399e-05	5715/4538/5702/5685/6389/5701/5704/581/11047	9
Q16186	ADRM1	hsa05017	Proteasomal ubiquitin receptor ADRM1	Spinocerebellar ataxia	6/52	143/8105	0.000283487	5715/5702/5685/5701/5704/11047	6
Q16186	ADRM1	hsa05016	Proteasomal ubiquitin receptor ADRM1	Huntington disease	10/52	306/8105	1.96168e-05	5715/4538/5702/5685/6389/5701/3064/5704/581/11047	10
Q16186	ADRM1	hsa05010	Proteasomal ubiquitin receptor ADRM1	Alzheimer disease	9/52	384/8105	0.000657702	5715/10313/4538/5702/5685/6389/5701/5704/11047	9
Q16186	ADRM1	hsa05022	Proteasomal ubiquitin receptor ADRM1	Pathways of neurodegeneration - multiple diseases	11/52	476/8105	0.000171334	5715/4538/5702/5685/6389/5701/3064/5704/5861/581/11047	11
Q16186	ADRM1	hsa05020	Proteasomal ubiquitin receptor ADRM1	Prion disease	9/52	273/8105	5.04399e-05	5715/4538/5702/5685/6389/5701/5704/581/11047	9
Q16186	ADRM1	hsa05014	Proteasomal ubiquitin receptor ADRM1	Amyotrophic lateral sclerosis	12/52	364/8105	2.27579e-06	5715/4538/5702/5685/6389/5701/5704/311/5861/581/11047/79902	12
Q16186	ADRM1	hsa05012	Proteasomal ubiquitin receptor ADRM1	Parkinson disease	10/52	266/8105	5.72947e-06	5715/4538/5702/5685/6389/5701/5704/581/11047/2778	10
Q16186	ADRM1	hsa03050	Proteasomal ubiquitin receptor ADRM1	Proteasome	7/52	46/8105	1.30209e-08	5715/5702/5685/5698/5701/5704/11047	7
Q5JWF2	GNAS	hsa05012	Guanine nucleotide-binding protein G(s) subunit alpha isoforms XLas	Parkinson disease	10/52	266/8105	5.72947e-06	5715/4538/5702/5685/6389/5701/5704/581/11047/2778	10
Q9BW27	NUP85	hsa05014	Nuclear pore complex protein Nup85	Amyotrophic lateral sclerosis	12/52	364/8105	2.27579e-06	5715/4538/5702/5685/6389/5701/5704/311/5861/581/11047/79902	12
